# Supplementary material for: Genome editing in grain legumes for food security
Source: Front Genome Ed. 2025 May 20;7:1572292. doi: 10.3389/fgeed.2025.1572292 (PMC12140438; doi:10.3389/fgeed.2025.1572292)
Supplement: Supplementary file 2 [file DataSheet1.xls]

## Sheet: savedrecs
Publication Type	Authors	Book Authors	Book Editors	Book Group Authors	Author Full Names	Book Author Full Names	Group Authors	Article Title	Source Title	Book Series Title	Book Series Subtitle	Language	Document Type	Conference Title	Conference Date	Conference Location	Conference Sponsor	Conference Host	Author Keywords	Keywords Plus	Abstract	Addresses	Affiliations	Reprint Addresses	Email Addresses	Researcher Ids	ORCIDs	Funding Orgs	Funding Name Preferred	Funding Text	Cited References	Cited Reference Count	Times Cited, WoS Core	Times Cited, All Databases	180 Day Usage Count	Since 2013 Usage Count	Publisher	Publisher City	Publisher Address	ISSN	eISSN	ISBN	Journal Abbreviation	Journal ISO Abbreviation	Publication Date	Publication Year	Volume	Issue	Part Number
S	Bao, AL; Tran, LSP; Cao, D		Jain, M; Garg, R		Bao, Aili; Lam-Son Phan Tran; Cao, Dong			CRISPR/Cas9-Based Gene Editing in Soybean	LEGUME GENOMICS: METHODS AND PROTOCOLS	Methods in Molecular Biology		English	Article; Book Chapter						Agrobacterium-mediated soybean transformation; Cotyledonary node; CRISPR/Cas9; Gene editing; Soybean; Tissue culture	GENOME; MUTAGENESIS; TRANSFORMATION; PLANTS; TOOL; DNA	CRISPR/Cas9 (clustered regularly interspaced short palindromic repeat/CRISPR associated Cas9)-based gene editing is a robust tool for functional genomics research and breeding programs in various crops. In soybean, a number of laboratories have obtained mutants by CRISPR/Cas9 system; however, there has been not yet a detailed method for the CRISPR/Cas9-based gene editing in soybean. Here, we desc…	[Bao, Aili; Cao, Dong] Chinese Acad Agr Sci, Oil Crops Res Inst, Minist Agr & Rural Affairs, Key Lab Biol & Genet Improvement Oil Crops, Wuhan, Peoples R China; [Lam-Son Phan Tran] Duy Tan Univ, Inst Res & Dev, Da Nang, Vietnam; [Lam-Son Phan Tran] RIKEN Ctr Sustainable Resource Sci, Stress Adaptat Res Unit, Yokohama, Kanagawa, Japan	Chinese Academy of Agricultural Sciences; Oil Crops Research Institute, CAAS; Ministry of Agriculture & Rural Affairs; Duy Tan University; RIKEN	Bao, AL (corresponding author), Chinese Acad Agr Sci, Oil Crops Res Inst, Minist Agr & Rural Affairs, Key Lab Biol & Genet Improvement Oil Crops, Wuhan, Peoples R China.		Tran, Lam-Son P/A-1346-2009	Tran, Lam-Son P/0000-0001-9883-9768					29	4	4	8	53	HUMANA PRESS INC	TOTOWA	999 RIVERVIEW DR, STE 208, TOTOWA, NJ 07512-1165 USA	1064-3745	1940-6029	978-1-0716-0235-5; 978-1-0716-0234-8	METHODS MOL BIOL	Methods Mol. Biol.		2020	2107
J	Badhan, S; Ball, AS; Mantri, N				Badhan, Sapna; Ball, Andrew S.; Mantri, Nitin			First Report of CRISPR/Cas9 Mediated DNA-Free Editing of 4CL and RVE7 Genes in Chickpea Protoplasts	INTERNATIONAL JOURNAL OF MOLECULAR SCIENCES			English	Article						CRISPR/Cas9; chickpea; DNA free gene editing; protoplast; 4-coumarate ligase (4CL); Reveille 7 (RVE7); drought stress		The current genome editing system Clustered Regularly Interspaced Short Palindromic Repeats Cas9 (CRISPR/Cas9) has already confirmed its proficiency, adaptability, and simplicity in several plant-based applications. Together with the availability of a vast amount of genome data and transcriptome data, CRISPR/Cas9 presents a massive opportunity for plant breeders and researchers. The successful de…	[Badhan, Sapna; Ball, Andrew S.; Mantri, Nitin] RMIT Univ, Sch Sci, Pangen Lab, Melbourne, Vic 3000, Australia	Royal Melbourne Institute of Technology (RMIT)	Mantri, N (corresponding author), RMIT Univ, Sch Sci, Pangen Lab, Melbourne, Vic 3000, Australia.	s3418286@student.rmit.edu.au; andy.ball@rmit.edu.au; nitin.mantri@rmit.edu.au		Mantri, Nitin/0000-0002-7621-035X; Ball, Andrew/0000-0003-2387-968X					67	48	50	3	42	MDPI	BASEL	ST ALBAN-ANLAGE 66, CH-4052 BASEL, SWITZERLAND		1422-0067		INT J MOL SCI	Int. J. Mol. Sci.	JAN	2021	22	1
J	Biswas, S; Wahl, NJ; Thomson, MJ; Cason, JM; McCutchen, BF; Septiningsih, EM				Biswas, Sudip; Wahl, Nancy J.; Thomson, Michael J.; Cason, John M.; McCutchen, Bill F.; Septiningsih, Endang M.			Optimization of Protoplast Isolation and Transformation for a Pilot Study of Genome Editing in Peanut by Targeting the Allergen Gene Ara h 2	INTERNATIONAL JOURNAL OF MOLECULAR SCIENCES			English	Article						peanut (Arachis hypogaea L; ); gene editing; CRISPR-Cas9; Ara h 2; protoplast; transformation efficiency	ARACHIS-HYPOGAEA; CRISPR/CAS9; RESISTANCE; TOOL	The cultivated peanut (Arachis hypogaea L.) is a legume consumed worldwide in the form of oil, nuts, peanut butter, and candy. Improving peanut production and nutrition will require new technologies to enable novel trait development. Clustered regularly interspaced short palindromic repeats and CRISPR-associated protein 9 (CRISPR-Cas9) is a powerful and versatile genome-editing tool for introduci…	[Biswas, Sudip; Wahl, Nancy J.; Thomson, Michael J.; Septiningsih, Endang M.] Texas A&M Univ, Dept Soil & Crop Sci, College Stn, TX 77843 USA; [Cason, John M.; McCutchen, Bill F.] Texas A&M AgriLife Res & Extens Ctr Stephenville, Stephenville, TX 76401 USA; [Wahl, Nancy J.] Univ Tennessee, Dept Plant Sci, Knoxville, TN 37996 USA	Texas A&M University System; Texas A&M University College Station; University of Tennessee System; University of Tennessee Knoxville; UT Institute of Agriculture	Septiningsih, EM (corresponding author), Texas A&M Univ, Dept Soil & Crop Sci, College Stn, TX 77843 USA.	sudipbmb@tamu.edu; nwahl@utk.edu; m.thomson@tamu.edu; john.cason@ag.tamu.edu; bill.mccutchen@ag.tamu.edu; eseptiningsih@tamu.edu	Wahl, Nancy/IUP-9152-2023	Septiningsih, Endang/0000-0002-9481-304X; Thomson, Michael/0000-0003-1868-6867	USDA NIFA [2020-67013-31811]; Texas A&M Agri Life Research	USDA NIFA(United States Department of Agriculture (USDA)); Texas A&M Agri Life Research	This research was partly funded by USDA NIFA # 2020-67013-31811 to E.M.S. and M.J.T and Texas A&M Agri Life Research to E.M.S.		51	13	13	12	37	MDPI	BASEL	ST ALBAN-ANLAGE 66, CH-4052 BASEL, SWITZERLAND		1422-0067		INT J MOL SCI	Int. J. Mol. Sci.	JAN	2022	23	2
S	Liu, JQ; Gunapati, S; Mihelich, NT; Stec, AO; Michno, JM; Stupar, RM		Qi, Y		Liu, Junqi; Gunapati, Samatha; Mihelich, Nicole T.; Stec, Adrian O.; Michno, Jean-Michel; Stupar, Robert M.			Genome Editing in Soybean with CRISPR/Cas9	PLANT GENOME EDITING WITH CRISPR SYSTEMS: METHODS AND PROTOCOLS	Methods in Molecular Biology		English	Article; Book Chapter						CRISPR/Cas9; Hairy root transformation; Composite plant; Agrobacterium-mediated whole plant transformation; Gradient polyacrylamide gel electrophoresis (PAGE)	AGROBACTERIUM-RHIZOGENES; TARGETED MUTAGENESIS; TRANSFORMATION; GENES	CRISPR/Cas9 mediated genome editing technology has experienced rapid advances in recent years and has been applied to a wide variety of plant species, including soybean. Several platforms have been developed for designing and cloning of single CRISPR targets or multiple targets in a single destination vector. This chapter provides an updated working protocol for applying CRISPR/Cas9 technology to…	[Liu, Junqi; Gunapati, Samatha; Mihelich, Nicole T.; Stec, Adrian O.; Michno, Jean-Michel; Stupar, Robert M.] Univ Minnesota, Dept Agron & Plant Genet, St Paul, MN 55108 USA	University of Minnesota System; University of Minnesota Twin Cities	Liu, JQ (corresponding author), Univ Minnesota, Dept Agron & Plant Genet, St Paul, MN 55108 USA.			Stupar, Robert/0000-0002-8836-2924					20	13	14	4	34	HUMANA PRESS INC	TOTOWA	999 RIVERVIEW DR, STE 208, TOTOWA, NJ 07512-1165 USA	1064-3745	1940-6029	978-1-4939-8991-1; 978-1-4939-8990-4	METHODS MOL BIOL	Methods Mol. Biol.		2019	1917
J	Cai, YP; Chen, L; Liu, XJ; Sun, S; Wu, CX; Jiang, BJ; Han, TF; Hou, WS				Cai, Yupeng; Chen, Li; Liu, Xiujie; Sun, Shi; Wu, Cunxiang; Jiang, Bingjun; Han, Tianfu; Hou, Wensheng			CRISPR/Cas9-Mediated Genome Editing in Soybean Hairy Roots	PLOS ONE			English	Article							TARGETED MUTAGENESIS; HOMOLOGOUS RECOMBINATION; MEDIATED TRANSFORMATION; GLYCINE-MAX; GUIDE RNA; GENE; PLANTS; ENDONUCLEASE; COMPOSITE; MULTIPLEX	As a new technology for gene editing, the CRISPR (clustered regularly interspaced short palindromic repeat)/Cas (CRISPR-associated) system has been rapidly and widely used for genome engineering in various organisms. In the present study, we successfully applied type II CRISPR/Cas9 system to generate and estimate genome editing in the desired target genes in soybean (Glycine max (L.) Merrill.). T…	[Cai, Yupeng; Chen, Li; Liu, Xiujie; Sun, Shi; Wu, Cunxiang; Jiang, Bingjun; Han, Tianfu; Hou, Wensheng] Chinese Acad Agr Sci, Key Lab Soybean Biol Beijing, Inst Crop Sci, Minist Agr, Beijing 100081, Peoples R China; [Cai, Yupeng; Chen, Li; Liu, Xiujie; Hou, Wensheng] Chinese Acad Agr Sci, Inst Crop Sci, Natl Ctr Transgen Res Plants, Beijing 100081, Peoples R China	Chinese Academy of Agricultural Sciences; Institute of Crop Sciences, CAAS; Ministry of Agriculture & Rural Affairs; Chinese Academy of Agricultural Sciences; Institute of Crop Sciences, CAAS	Hou, WS (corresponding author), Chinese Acad Agr Sci, Key Lab Soybean Biol Beijing, Inst Crop Sci, Minist Agr, Beijing 100081, Peoples R China.	houwensheng@caas.cn	Jiang, Bingjun/GWQ-4354-2022		Major Science and Technology Projects of China [2014ZX08010-004]; CAAS (Chinese Academy of Agriculture Sciences) Innovation Project	Major Science and Technology Projects of China; CAAS (Chinese Academy of Agriculture Sciences) Innovation Project	This work was supported by Major Science and Technology Projects of China (2014ZX08010-004) and the CAAS (Chinese Academy of Agriculture Sciences) Innovation Project. The funders had no role in study design, data collection and analysis, decision to publish, or preparation of the manuscript.		32	134	155	5	153	PUBLIC LIBRARY SCIENCE	SAN FRANCISCO	1160 BATTERY STREET, STE 100, SAN FRANCISCO, CA 94111 USA	1932-6203			PLOS ONE	PLoS One	AUG 18	2015	10	8
J	Seol, MA; Cho, S; Jung, YJ				Seol, Min-A; Cho, Sunghee; Jung, Young Jun			Efficiency verification of CRISPR-Cas9-mediated mutagenesis of target gene sgRNA using soybean protoplasts	PLANT BIOTECHNOLOGY REPORTS			English	Article						Gene editing; CRISPR-Cas9; Fatty acid desaturase 2 (FAD2); Single guide RNA; Soybean protoplasts	MICROSOMAL OLEATE DESATURASE; MOLECULAR-CLONING; CULTIVATED FIELDS; PLANTS; PHYTOREMEDIATION; ARABIDOPSIS; RNA; EXPRESSION; MAIZE; FAD2	CRISPR-Cas9 gene-editing technology enables efficient genome editing in various plants, but entails difficulties and inefficiencies in transforming allotetraploid soybeans. Therefore, for producing transgenic soybeans using high-efficiency CRISPR-Cas9, a method for verifying the mutation efficiency of the target gene guide RNA is essential. Here, we present an experimental method using soybean pr…	[Seol, Min-A; Jung, Young Jun] Natl Inst Ecol, Div Ecol Safety, Seocheon 33657, South Korea; [Cho, Sunghee] ToolGen Inc, 1204 Byucksan Digital Valley 6, Seoul 08501, South Korea	National Institute of Ecology	Jung, YJ (corresponding author), Natl Inst Ecol, Div Ecol Safety, Seocheon 33657, South Korea.	june5763@nie.re.kr			National Institute of Ecology (NIE) of the Republic of Korea [NIE-A-2022-11]	National Institute of Ecology (NIE) of the Republic of Korea	This work was supported by a grant from the National Institute of Ecology (NIE) of the Republic of Korea (NIE-A-2022-11).		61	1	1	5	12	SPRINGER	NEW YORK	ONE NEW YORK PLAZA, SUITE 4600, NEW YORK, NY, UNITED STATES	1863-5466	1863-5474		PLANT BIOTECHNOL REP	Plant Biotechnol. Rep.	OCT	2022	16	5
J	Di, YH; Sun, XJ; Hu, Z; Jiang, QY; Song, GH; Zhang, B; Zhao, SS; Zhang, H				Di, Yi-Huan; Sun, Xian-Jun; Hu, Zheng; Jiang, Qi-Yan; Song, Guo-Hua; Zhang, Bo; Zhao, Shan-Shan; Zhang, Hui			Enhancing the CRISPR/Cas9 system based on multiple GmU6 promoters in soybean	BIOCHEMICAL AND BIOPHYSICAL RESEARCH COMMUNICATIONS			English	Article						Soybean; U6 promoter; Transcriptional activity; Gene editing	MEDIATED TRANSFORMATION; CAS SYSTEMS; MUTAGENESIS; BACTERIA; RNAS	Small guide RNA (sgRNA) is an important component of the CRISPR/Cas9 system. The gene editing efficiency of the CRISPR/Cas9 system could be enhanced by using highly active U6 promoters to drive the expression of sgRNA. Therefore, we constructed various expression vectors based on the 11 GmU6 promoters predicted and cloned in the whole soybean genome. The expression of truncated GUS driven by 11 G…	[Di, Yi-Huan; Zhao, Shan-Shan] Hebei Univ Engn, Coll Life Sci & Food Engn, Handan, Peoples R China; [Di, Yi-Huan; Sun, Xian-Jun; Hu, Zheng; Jiang, Qi-Yan; Song, Guo-Hua; Zhang, Hui] Chinese Acad Agr Sci, Inst Crop Sci, Natl Key Facil Crop Genet Resources & Improvement, Beijing, Peoples R China; [Zhang, Bo] Tianjin Univ Sci & Technol, Food Engn & Biotechnol Inst, Tianjin, Peoples R China	Hebei University of Engineering; Chinese Academy of Agricultural Sciences; Institute of Crop Sciences, CAAS; Tianjin University Science & Technology	Zhao, SS (corresponding author), Hebei Univ Engn, Coll Life Sci & Food Engn, Handan, Peoples R China.;Zhang, H (corresponding author), Chinese Acad Agr Sci, Inst Crop Sci, Natl Key Facil Crop Genet Resources & Improvement, Beijing, Peoples R China.	sunxianjun05@163.com; xiaohuannu@126.com; zhanghui06@caas.cn	Sun, xianjun/AAG-1739-2020		National Natural Science Foundation of China [31601329]; Innovation Team on Quality and Stress Tolerance Evaluation of Germplasm Resources, CAAS	National Natural Science Foundation of China(National Natural Science Foundation of China (NSFC)); Innovation Team on Quality and Stress Tolerance Evaluation of Germplasm Resources, CAAS	This study was financially supported through National Natural Science Foundation of China (31601329) and Innovation Team on Quality and Stress Tolerance Evaluation of Germplasm Resources, CAAS.		29	20	22	1	26	ACADEMIC PRESS INC ELSEVIER SCIENCE	SAN DIEGO	525 B ST, STE 1900, SAN DIEGO, CA 92101-4495 USA	0006-291X	1090-2104		BIOCHEM BIOPH RES CO	Biochem. Biophys. Res. Commun.	NOV 19	2019	519	4
J	Gupta, SK; Vishwakarma, NK; Malakar, P; Vanspati, P; Sharma, NK; Chattopadhyay, D				Gupta, Santosh Kumar; Vishwakarma, Niraj Kumar; Malakar, Paheli; Vanspati, Poonam; Sharma, Nilesh Kumar; Chattopadhyay, Debasis			Development of an Agrobacterium-delivered codon-optimized CRISPR/Cas9 system for chickpea genome editing	PROTOPLASMA			English	Article; Early Access						Chickpea transformation; CRISPR; Cas9; PDS; Codon optimization; Inference of CRISPR Edits (ICE)	CICER-ARIETINUM L.; MEDIATED TRANSFORMATION; TARGETED MUTAGENESIS; PLANT-REGENERATION; GENE; EFFICIENT; ARABIDOPSIS; RESISTANCE; DIVERSITY; MULTIPLEX	Chickpea is considered recalcitrant to in vitro tissue culture amongst all edible legumes. The clustered, regularly interspaced short palindromic repeats/CRISPR-associated protein 9 (CRISPR/Cas9)-based genome editing in chickpea can remove the bottleneck of limited genetic variation in this cash crop, which is rich in nutrients and protein. However, generating stable mutant lines using CRISPR/Cas…	[Gupta, Santosh Kumar; Vishwakarma, Niraj Kumar; Malakar, Paheli; Vanspati, Poonam; Sharma, Nilesh Kumar; Chattopadhyay, Debasis] Natl Inst Plant Genome Res, Aruna Asaf Ali Marg, New Delhi 110067, India	Department of Biotechnology (DBT) India; National Institute of Plant Genome Research (NIPGR)	Gupta, SK; Chattopadhyay, D (corresponding author), Natl Inst Plant Genome Res, Aruna Asaf Ali Marg, New Delhi 110067, India.	sanbio@nipgr.ac.in; debasis@nipgr.ac.in		Chattopadhyay, Debasis/0000-0002-5754-4987; Vanspati, Poonam/0009-0009-6608-9945; GUPTA, SANTOSH KUMAR/0000-0003-2245-8488	National Institute of Plant Genome Research, New Delhi, India; Department of Biotechnology (DBT), Ministry of Science and Technology, Government of India; Science and Engineering Research Board, Department of Science and Technology [JCB/2020/000014]	National Institute of Plant Genome Research, New Delhi, India; Department of Biotechnology (DBT), Ministry of Science and Technology, Government of India(Department of Biotechnology (DBT) IndiaMinistry of Science and Technology, Government of India); Science and Engineering Research Board, Department of Science and Technology	The project is funded by a core grant from the National Institute of Plant Genome Research, New Delhi, India, Department of Biotechnology (DBT), Ministry of Science and Technology, Government of India. DC acknowledges the J.C. Bose Fellowship (JCB/2020/000014) from the Science and Engineering Research Board, Department of Science and Technology.		63	0	0	3	3	SPRINGER WIEN	WIEN	SACHSENPLATZ 4-6, PO BOX 89, A-1201 WIEN, AUSTRIA	0033-183X	1615-6102		PROTOPLASMA	Protoplasma	2023 MAY 3	2023
J	Ji, J; Zhang, CY; Sun, ZF; Wang, LL; Duanmu, DQ; Fan, QL				Ji, Jie; Zhang, Chunyang; Sun, Zhongfeng; Wang, Longlong; Duanmu, Deqiang; Fan, Qiuling			Genome Editing in Cowpea Vigna unguiculata Using CRISPR-Cas9	INTERNATIONAL JOURNAL OF MOLECULAR SCIENCES			English	Article						genome editing; CRISPR; Cas9; cowpea; symbiosis; nitrogen fixation	AGROBACTERIUM-RHIZOGENES; GENETIC-TRANSFORMATION; WALP.; ROOT; MUTAGENESIS; RHIZOBIUM; PHASEOLUS; DIVERSITY; CPF1; CROP	Cowpea (Vigna unguiculata) is widely cultivated across the world. Due to its symbiotic nitrogen fixation capability and many agronomically important traits, such as tolerance to low rainfall and low fertilization requirements, as well as its high nutrition and health benefits, cowpea is an important legume crop, especially in many semi-arid countries. However, research in Vigna unguiculata is dra…	[Ji, Jie; Zhang, Chunyang; Sun, Zhongfeng; Wang, Longlong; Duanmu, Deqiang] Huazhong Agr Univ, Coll Life Sci & Technol, State Key Lab Agr Microbiol, Wuhan 430070, Hubei, Peoples R China; [Fan, Qiuling] Huazhong Agr Univ, Coll Life Sci & Technol, Wuhan 430070, Hubei, Peoples R China	Huazhong Agricultural University; Huazhong Agricultural University	Duanmu, DQ (corresponding author), Huazhong Agr Univ, Coll Life Sci & Technol, State Key Lab Agr Microbiol, Wuhan 430070, Hubei, Peoples R China.;Fan, QL (corresponding author), Huazhong Agr Univ, Coll Life Sci & Technol, Wuhan 430070, Hubei, Peoples R China.	jieji920712@163.com; zhangchunyang233@163.com; joson1987@163.com; llwang@webmail.hzau.edu.cn; dmdq2008@gmail.com; qlfan@mail.hzau.edu.cn	Duanmu, Deqiang/AAZ-6909-2020	Duanmu, Deqiang/0000-0002-9365-362X; ji, jie/0000-0002-9763-0273; Wang, Longlong/0000-0003-0537-2711	National Natural Science Foundation of China [31601610]	National Natural Science Foundation of China(National Natural Science Foundation of China (NSFC))	This research was funded by the National Natural Science Foundation of China (Grant No. 31601610).		38	53	53	2	27	MDPI	BASEL	ST ALBAN-ANLAGE 66, CH-4052 BASEL, SWITZERLAND		1422-0067		INT J MOL SCI	Int. J. Mol. Sci.	MAY 2	2019	20	10
J	Cai, YP; Chen, L; Sun, S; Wu, CX; Yao, WW; Jiang, BJ; Han, TF; Hou, WS				Cai, Yupeng; Chen, Li; Sun, Shi; Wu, Cunxiang; Yao, Weiwei; Jiang, Bingjun; Han, Tianfu; Hou, Wensheng			CRISPR/Cas9-Mediated Deletion of Large Genomic Fragments in Soybean	INTERNATIONAL JOURNAL OF MOLECULAR SCIENCES			English	Article						Agrobacterium tumefaciens-mediated transformation; CRISPR/Cas9; dual-sgRNA/Cas9 design; large fragment deletion; soybean	TARGETED MUTAGENESIS; WEB-TOOL; GENE; SYSTEM; PLANTS; DUPLICATIONS; SPECIFICITY; INVERSIONS	At present, the application of CRISPR/Cas9 in soybean (Glycine max (L.) Merr.) has been mainly focused on knocking out target genes, and most site-directed mutagenesis has occurred at single cleavage sites and resulted in short deletions and/or insertions. However, the use of multiple guide RNAs for complex genome editing, especially the deletion of large DNA fragments in soybean, has not been sy…	[Cai, Yupeng; Chen, Li; Yao, Weiwei; Hou, Wensheng] Chinese Acad Agr Sci, Inst Crop Sci, Natl Ctr Transgen Res Plants, Beijing 100081, Peoples R China; [Cai, Yupeng; Chen, Li; Sun, Shi; Wu, Cunxiang; Yao, Weiwei; Jiang, Bingjun; Han, Tianfu; Hou, Wensheng] Chinese Acad Agr Sci, Inst Crop Sci, Minist Agr, Key Lab Soybean Biol Beijing, Beijing 100081, Peoples R China	Chinese Academy of Agricultural Sciences; Institute of Crop Sciences, CAAS; Chinese Academy of Agricultural Sciences; Institute of Crop Sciences, CAAS; Ministry of Agriculture & Rural Affairs	Hou, WS (corresponding author), Chinese Acad Agr Sci, Inst Crop Sci, Natl Ctr Transgen Res Plants, Beijing 100081, Peoples R China.;Hou, WS (corresponding author), Chinese Acad Agr Sci, Inst Crop Sci, Minist Agr, Key Lab Soybean Biol Beijing, Beijing 100081, Peoples R China.	caiyupeng2015@126.com; chenli01@caas.cn; sunshi@caas.cn; wucunxiang@caas.cn; yaoweiwei_nky@126.com; jiangbingjun@caas.cn; hantianfu@caas.cn; houwensheng@caas.cn	Jiang, Bingjun/GWQ-4354-2022		Major Science and Technology Projects of China [2016ZX08010-004]; Ministry of Science and Technology of China [2016YFD0100504]; National Natural Science Foundation of China [31471571]; CAAS (Chinese Academy of Agriculture Sciences) Agricultural Science and Technology Innovation Project	Major Science and Technology Projects of China; Ministry of Science and Technology of China(Ministry of Science and Technology, China); National Natural Science Foundation of China(National Natural Science Foundation of China (NSFC)); CAAS (Chinese Academy of Agriculture Sciences) Agricultural Science and Technology Innovation Project	This research was funded by Major Science and Technology Projects of China (2016ZX08010-004), Ministry of Science and Technology of China (2016YFD0100504), National Natural Science Foundation of China (31471571), and the CAAS (Chinese Academy of Agriculture Sciences) Agricultural Science and Technology Innovation Project.		42	43	49	4	34	MDPI	BASEL	ST ALBAN-ANLAGE 66, CH-4052 BASEL, SWITZERLAND		1422-0067		INT J MOL SCI	Int. J. Mol. Sci.	DEC	2018	19	12
J	Luo, YJ; Na, R; Nowak, JS; Qiu, Y; Lu, QS; Yang, CY; Marsolais, F; Tian, LN				Luo, Yanjie; Na, Ren; Nowak, Julia S.; Qiu, Yang; Lu, Qing Shi; Yang, Chunyan; Marsolais, Frederic; Tian, Lining			Development of a Csy4-processed guide RNA delivery system with soybean-infecting virus ALSV for genome editing	BMC PLANT BIOLOGY			English	Article						CRISPR-Cas9; genome editing; virus vector; soybean; Golden Gate assembly	LATENT-SPHERICAL-VIRUS; NICOTIANA-BENTHAMIANA; VECTOR SET; EFFICIENT; DNA; CRISPR/CAS9; EXPRESSION; SEQUENCE; TOOLKIT; TOBACCO	Background A key issue for implementation of CRISPR-Cas9 genome editing for plant trait improvement and gene function analysis is to efficiently deliver the components, including guide RNAs (gRNAs) and Cas9, into plants. Plant virus-based gRNA delivery strategy has proven to be an important tool for genome editing. However, its application in soybean which is an important crop has not been report…	[Luo, Yanjie; Nowak, Julia S.; Lu, Qing Shi; Marsolais, Frederic; Tian, Lining] Agr & Agri Food Canada, London Res & Dev Ctr, London, ON N5V 4T3, Canada; [Na, Ren; Yang, Chunyan] Hebei Acad Agr & Forestry Sci, Inst Cereal & Oil Crops, Shijiazhuang 050031, Hebei, Peoples R China; [Qiu, Yang] Chinese Acad Agr Sci, Inst Vegetables & Flowers, Beijing 100081, Peoples R China; [Luo, Yanjie] Hebei Acad …	Agriculture & Agri Food Canada; Hebei Academy of Agricultural & Forestry Sciences; Chinese Academy of Agricultural Sciences; Institute of Vegetables & Flowers, CAAS; Hebei Academy of Agricultural & Forestry Sciences	Tian, LN (corresponding author), Agr & Agri Food Canada, London Res & Dev Ctr, London, ON N5V 4T3, Canada.	Lining.Tian@canada.ca			AAFC; Natural Sciences and Engineering Research Council of Canada (NSERC); National Natural Science Foundation of China [31400266, 31501625]; National Key R&D program of China [2018YFD1000705]; Natural Science Foundation of Hebei Province [C2019301077, C2020301040]	AAFC(Agriculture & Agri Food Canada); Natural Sciences and Engineering Research Council of Canada (NSERC)(Natural Sciences and Engineering Research Council of Canada (NSERC)); National Natural Science Foundation of China(National Natural Science Foundation of China (NSFC)); National Key R&D program of China; Natural Science Foundation of Hebei Province(Natural Science Foundation of Hebei Province)	This research was funded by AAFC and the Natural Sciences and Engineering Research Council of Canada (NSERC), National Natural Science Foundation of China (31400266 and 31501625), National Key R&D program of China (2018YFD1000705) and Natural Science Foundation of Hebei Province (C2019301077 and C2020301040). The funding bodies had no role in the design of this study and collection, analysis, and…		46	7	12	2	15	BMC	LONDON	CAMPUS, 4 CRINAN ST, LONDON N1 9XW, ENGLAND	1471-2229			BMC PLANT BIOL	BMC Plant Biol.	SEP 13	2021	21	1
J	Liu, TF; Ji, J; Cheng, YY; Zhang, SC; Wang, ZR; Duan, KX; Wang, YC				Liu, Tengfei; Ji, Jing; Cheng, Yuanyuan; Zhang, Sicong; Wang, Zeru; Duan, Kaixuan; Wang, Yuanchao			CRISPR/Cas9-mediated editing of GmTAP1 confers enhanced resistance to Phytophthora sojae in soybean	JOURNAL OF INTEGRATIVE PLANT BIOLOGY			English	Article; Early Access						CRISPR; Cas9; Genome editing; GmTAP1; Phytophthora sojae; soybean	PATHOGEN	Soybean root rot disease caused by Phytophthora sojae (P. sojae) results in considerable losses in soybean yield, which is difficult to control by chemicals. P. sojae secretes large numbers of effectors to target host factors for favoring infection. Genetic engineering of these host targets is a promising strategy to boost soybean resistance. Although the CRISPR/Cas9-mediated gene editing of susc…	[Liu, Tengfei; Ji, Jing; Cheng, Yuanyuan; Zhang, Sicong; Wang, Zeru; Duan, Kaixuan; Wang, Yuanchao] Nanjing Agr Univ, Dept Plant Pathol, Nanjing 210095, Peoples R China	Nanjing Agricultural University	Duan, KX; Wang, YC (corresponding author), Nanjing Agr Univ, Dept Plant Pathol, Nanjing 210095, Peoples R China.	duank@njau.edu.cn; wangyc@njau.edu.cn		Duan, Kaixuan/0000-0001-8729-3106	National Science Foundation of China (NSFC) [32172499, 31901957]; China National Funds for Innovative Research Groups [31721004]; Chinese Modern Agricultural Industry Technology System [CARS-004-PS14]; Fundamental Research Funds for the Central Universities [JCQY201903]	National Science Foundation of China (NSFC)(National Natural Science Foundation of China (NSFC)); China National Funds for Innovative Research Groups; Chinese Modern Agricultural Industry Technology System; Fundamental Research Funds for the Central Universities(Fundamental Research Funds for the Central Universities)	We thank Dr. Yan Wang for her constructive suggestions on manuscript writing. This work was supported by grants from the National Science Foundation of China (NSFC; 32172499, 31901957), China National Funds for Innovative Research Groups (31721004), the Chinese Modern Agricultural Industry Technology System (CARS-004-PS14), and Fundamental Research Funds for the Central Universities (JCQY201903).		9	0	0	36	36	WILEY	HOBOKEN	111 RIVER ST, HOBOKEN 07030-5774, NJ USA	1672-9072	1744-7909		J INTEGR PLANT BIOL	J. Integr. Plant Biol.	2023 APR 26	2023
J	He, RQ; Zhang, PX; Yan, YC; Yu, C; Jiang, LY; Zhu, YL; Wang, D				He, Reqing; Zhang, Pengxiang; Yan, Yuchuan; Yu, Chen; Jiang, Liyun; Zhu, Youlin; Wang, Dong			Expanding the range of CRISPR/Cas9-directed genome editing in soybean	ABIOTECH			English	Article						CRISPR; Cas9; Genome editing; Protospacer adjacent motif; Soybean	TARGETED MUTAGENESIS; DNA; CRISPR; EFFICIENT; SPECIFICITY; RICE	The CRISPR/Cas9 system has been widely applied for plant genome editing. The commonly used SpCas9 has been shown to rely on the protospacer adjacent motif (PAM) sequences in the canonical form NGG and non-canonical NAG. Although these PAM sequences are extensively distributed across plant genomes, a broader scope of PAM sequence is required to expand the range of genome editing. Here we report th…	[He, Reqing; Zhang, Pengxiang; Yan, Yuchuan; Yu, Chen; Jiang, Liyun; Wang, Dong] Nanchang Univ, Coll Life Sci, Key Lab Mol Biol & Gene Engn Jiangxi Prov, Nanchang 330031, Jiangxi, Peoples R China	Nanchang University	Wang, D (corresponding author), Nanchang Univ, Coll Life Sci, Key Lab Mol Biol & Gene Engn Jiangxi Prov, Nanchang 330031, Jiangxi, Peoples R China.	dongwang@ncu.edu.cn		Wang, Dong/0000-0003-4278-2728	Natural Science Foundation of Jiangxi Province [20171ACB20001]; National Natural Science Foundation of China [31800224, 31960138, 31960433]	Natural Science Foundation of Jiangxi Province(Natural Science Foundation of Jiangxi Province); National Natural Science Foundation of China(National Natural Science Foundation of China (NSFC))	This work was supported by the grants from Natural Science Foundation of Jiangxi Province (20171ACB20001) and National Natural Science Foundation of China (31800224, 31960138 and 31960433).		42	2	2	2	5	SPRINGERNATURE	LONDON	CAMPUS, 4 CRINAN ST, LONDON, N1 9XW, ENGLAND	2096-6326	2662-1738		ABIOTECH	aBiotech	JUN	2022	3	2
J	Bao, AL; Chen, HF; Chen, LM; Chen, SL; Hao, QN; Guo, W; Qiu, DZ; Shan, ZH; Yang, ZL; Yuan, SL; Zhang, CJ; Zhang, XJ; Liu, BH; Kong, FJ; Li, X; Zhou, XA; Tran, LSP; Cao, D				Bao, Aili; Chen, Haifeng; Chen, Limiao; Chen, Shuilian; Hao, Qingnan; Guo, Wei; Qiu, Dezhen; Shan, Zhihui; Yang, Zhonglu; Yuan, Songli; Zhang, Chanjuan; Zhang, Xiaojuan; Liu, Baohui; Kong, Fanjiang; Li, Xia; Zhou, Xinan; Lam-Son Phan Tran; Cao, Dong			CRISPR/Cas9-mediated targeted mutagenesis of GmSPL9 genes alters plant architecture in soybean	BMC PLANT BIOLOGY			English	Article						CRISPR; Cas9; Plastochron length; Plant architecture; Soybean; SPL	STEM GROWTH HABIT; ARABIDOPSIS; RNA; OSSPL14; PROTEIN; RICE; SPECIFICITY; MULTIPLEX; GENETICS; REVEALS	BackgroundThe plant architecture has significant effects on grain yield of various crops, including soybean (Glycine max), but the knowledge on optimization of plant architecture in order to increase yield potential is still limited. Recently, CRISPR/Cas9 system has revolutionized genome editing, and has been widely utilized to edit the genomes of a diverse range of crop plants.ResultsIn the pres…	[Bao, Aili; Chen, Haifeng; Chen, Limiao; Chen, Shuilian; Hao, Qingnan; Guo, Wei; Qiu, Dezhen; Shan, Zhihui; Yang, Zhonglu; Yuan, Songli; Zhang, Chanjuan; Zhang, Xiaojuan; Zhou, Xinan; Cao, Dong] Chinese Acad Agr Sci, Key Lab Biol & Genet Improvement Oil Crops, Minist Agr, Oil Crops Res Inst, Wuhan 430062, Peoples R China; [Liu, Baohui; Kong, Fanjiang; Cao, Dong] Chinese Acad Sci, Northeast Inst G…	Chinese Academy of Agricultural Sciences; Oil Crops Research Institute, CAAS; Ministry of Agriculture & Rural Affairs; Chinese Academy of Sciences; Northeast Institute of Geography & Agroecology, CAS; Huazhong Agricultural University; Duy Tan University; RIKEN	Cao, D (corresponding author), Chinese Acad Agr Sci, Key Lab Biol & Genet Improvement Oil Crops, Minist Agr, Oil Crops Res Inst, Wuhan 430062, Peoples R China.;Tran, LSP (corresponding author), RIKEN, Ctr Sustainable Resource Sci, Stress Adaptat Res Unit, Tsurumi Ku, 1-7-22 Suehiro Cho, Yokohama, Kanagawa 2300045, Japan.	baoaili2012@163.com; son.tran@riken.jp; caodong@caas.cn	Tran, Lam-Son P/A-1346-2009; Kong, Fanjiang/AGQ-2334-2022; Chen, HF/G-3376-2010	Tran, Lam-Son P/0000-0001-9883-9768; Kong, Fanjiang/0000-0001-7138-1478; Yuan, Songli/0000-0001-8558-1454	National Genetically Modified Organisms Breeding Major Projects [2016ZX08004-005]	National Genetically Modified Organisms Breeding Major Projects	The research was supported by the National Genetically Modified Organisms Breeding Major Projects (2016ZX08004-005). The funding body had no role in the design of the study and collection, analysis, and interpretation of data and in writing the manuscript.		47	73	84	12	74	BMC	LONDON	CAMPUS, 4 CRINAN ST, LONDON N1 9XW, ENGLAND	1471-2229			BMC PLANT BIOL	BMC Plant Biol.	APR 8	2019	19
J	Trinh, DD; Le, NT; Bui, TP; Le, TNT; Nguyen, CX; Chu, HH; Do, PT				Trinh, Duy Dinh; Le, Ngoc Thu; Bui, Thao Phuong; Le, Thao Nhu Thi; Nguyen, Cuong Xuan; Chu, Ha Hoang; Do, Phat Tien			A sequential transformation method for validating soybean genome editing by CRISPR/Cas9 system	SAUDI JOURNAL OF BIOLOGICAL SCIENCES			English	Article						Agrobacterium rhizogenes; CRISPR; Cas9; Guide RNA; Hairy roots; Sequential transformation; Soybean	MUTAGENESIS	This study was performed to evaluate the sequential transformation for soybean genome editing using the CRISPR/Cas9 system as well as to show a strategy for examining the activity of CRISPR/Cas9 con-structs, especially the designed guide RNAs (gRNAs). The gRNAs for targeted mutations of an exogenous gene and multiple endogenous genes were constructed and transferred into a stably-overexpressed-Ca…	[Trinh, Duy Dinh; Bui, Thao Phuong; Le, Thao Nhu Thi; Chu, Ha Hoang; Do, Phat Tien] Vietnam Acad Sci & Technol, Inst Biotechnol, Hanoi, Vietnam; [Nguyen, Cuong Xuan] Univ Missouri, Div Plant Sci, Columbia, MO USA; [Chu, Ha Hoang; Do, Phat Tien] Vietnam Acad Sci & Technol, Grad Univ Sci & Technol, Hanoi, Vietnam; [Bui, Thao Phuong] Univ Sci & Technol Hanoi, Vietnam Acad Sci & Technol, Hanoi, Vietn…	Vietnam Academy of Science & Technology (VAST); University of Missouri System; University of Missouri Columbia; Vietnam Academy of Science & Technology (VAST); Vietnam Academy of Science & Technology (VAST); University of Science & Technology of Hanoi (USTH); University of Missouri System; University of Missouri Columbia	Do, PT (corresponding author), Vietnam Acad Sci & Technol, Inst Biotechnol, Hanoi, Vietnam.;Do, PT (corresponding author), Vietnam Acad Sci & Technol, Grad Univ Sci & Technol, Hanoi, Vietnam.	trinhdinhduy@ibt.ac.vn; lethungoc@ibt.ac.vn; buiphuongthao@ibt.ac.vn; lethinhuthao@ibt.ac.vn; xxnwxc@umsystem.edu; chuhoangha@ibt.ac.vn; dtphat@ibt.ac.vn	CHU, Hoang Mau/P-1553-2019	CHU, Hoang Mau/0000-0002-8260-6369; Nguyen, Cuong/0000-0002-8580-5865; Do, Phat/0000-0002-4227-7396	National Foundation for Science and Technology of Vietnam [106.03-2019.11]	National Foundation for Science and Technology of Vietnam	Funding This research was supported by the National Foundation for Science and Technology of Vietnam (106.03-2019.11) .		37	2	2	1	7	ELSEVIER	AMSTERDAM	RADARWEG 29, 1043 NX AMSTERDAM, NETHERLANDS	1319-562X	2213-7106		SAUDI J BIOL SCI	Saudi J. Biol. Sci.	OCT	2022	29	10
J	Lu, QSM; Tian, LN				Lu, Qing Shi Mimmie; Tian, Lining			An efficient and specific CRISPR-Cas9 genome editing system targeting soybean phytoene desaturase genes	BMC BIOTECHNOLOGY			English	Article						Genome editing; CRISPR; Cas9; Soybean; Stable transformation; Phytoene desaturase (PDS)	IMMUNE-SYSTEM; DNA CLEAVAGE; GUIDE RNA; CRISPR/CAS; ARABIDOPSIS; MUTAGENESIS; MULTIPLEX	Background Genome editing by CRISPR/Cas9 has become a popular approach to induce targeted mutations for crop trait improvement. Soybean (Glycine max L. Merr.) is an economically important crop worldwide. Although gene editing has been demonstrated in soybean, its utilization in stably transformed plants through whole plant regeneration is still not widespread, largely due to difficulties with tra…	[Lu, Qing Shi Mimmie; Tian, Lining] Agr & Agri Food Canada, London Res & Dev Ctr, 1391 Sandford St, London, ON N5V 4T3, Canada	Agriculture & Agri Food Canada	Tian, LN (corresponding author), Agr & Agri Food Canada, London Res & Dev Ctr, 1391 Sandford St, London, ON N5V 4T3, Canada.	lining.tian@agr.gc.ca			Agriculture and Agri-Food Canada	Agriculture and Agri-Food Canada(Agriculture & Agri Food Canada)	This work was funded by Agriculture and Agri-Food Canada.		55	14	14	3	23	BMC	LONDON	CAMPUS, 4 CRINAN ST, LONDON N1 9XW, ENGLAND		1472-6750		BMC BIOTECHNOL	BMC Biotechnol.	FEB 15	2022	22	1
J	Li, B; Cui, GH; Shen, GA; Zhan, ZL; Huang, LQ; Chen, JC; Qi, XQ				Li, Bin; Cui, Guanghong; Shen, Guoan; Zhan, Zhilai; Huang, Luqi; Chen, Jiachun; Qi, Xiaoquan			Targeted mutagenesis in the medicinal plant Salvia miltiorrhiza	SCIENTIFIC REPORTS			English	Article							AGROBACTERIUM-RHIZOGENES; HAIRY ROOT; BIOSYNTHESIS; TANSHINONES; EXPRESSION; BACTERIA; PLASMID; PATHWAY; ARCHAEA; SYSTEMS	CRISPR/Cas9 is a powerful genome editing tool that has been extensively used in model plants and crops, such as Arabidopsis thaliana, rice, wheat, and soybean. Here, we report the use of CRISPR/ Cas9 to precisely knock out the committed diterpene synthase gene ( SmCPS1) involved in tanshinone biosynthesis in Salvia miltiorrhiza, a traditional Chinese medicinal herb with significant pharmacologica…	[Li, Bin; Chen, Jiachun] Huazhong Univ Sci & Technol, Tongji Med Coll, Sch Pharm, Hubei Key Lab Nat Med Chem & Resource Evaluat, Wuhan 430030, Peoples R China; [Li, Bin; Shen, Guoan; Qi, Xiaoquan] Chinese Acad Sci, Inst Bot, Key Lab Plant Mol Physiol, Beijing 100093, Peoples R China; [Cui, Guanghong; Zhan, Zhilai; Huang, Luqi] China Acad Chinese Med Sci, Natl Resource Ctr Chinese Mat Med, Beijing…	Huazhong University of Science & Technology; Chinese Academy of Sciences; Institute of Botany, CAS; China Academy of Chinese Medical Sciences; National Resource Center for Chinese Materia Medica, CACMS	Chen, JC (corresponding author), Huazhong Univ Sci & Technol, Tongji Med Coll, Sch Pharm, Hubei Key Lab Nat Med Chem & Resource Evaluat, Wuhan 430030, Peoples R China.;Qi, XQ (corresponding author), Chinese Acad Sci, Inst Bot, Key Lab Plant Mol Physiol, Beijing 100093, Peoples R China.	homespringchen@126.com; xqi@ibcas.ac.cn	崔, 光红/GSD-3534-2022; Qi, Xiaoquan/G-1545-2010	Qi, Xiaoquan/0000-0001-7175-115X	Key Project of Chinese National Programs for Fundamental Research and Development [2013CB127000]; Chinese National Programs for High Technology Research and Development [2012AA10A304]	Key Project of Chinese National Programs for Fundamental Research and Development; Chinese National Programs for High Technology Research and Development	We thank Botao Zhang for providing basic vectors of CRISPR/Cas9, Bin Han for technical assistance with LC-MS analysis. No conflicts of interest declared. This work was partially supported by the Key Project of Chinese National Programs for Fundamental Research and Development (2013CB127000) and by the Chinese National Programs for High Technology Research and Development (2012AA10A304).		31	76	80	7	72	NATURE PUBLISHING GROUP	LONDON	MACMILLAN BUILDING, 4 CRINAN ST, LONDON N1 9XW, ENGLAND	2045-2322			SCI REP-UK	Sci Rep	MAR 3	2017	7
J	Li, ZB; Cheng, Q; Gan, ZR; Hou, ZH; Zhang, YH; Li, YL; Li, HY; Nan, HY; Yang, C; Chen, LN; Lu, SJ; Shi, WQ; Chen, LY; Wang, YP; Fang, C; Kong, LP; Su, T; Li, SC; Kou, K; Wang, LS; Kong, FJ; Liu, BH; Dong, LD				Li, Zhaobo; Cheng, Qun; Gan, Zhuoran; Hou, Zhihong; Zhang, Yuhang; Li, Yongli; Li, Haiyang; Nan, Haiyang; Yang, Cen; Chen, Linnan; Lu, Sijia; Shi, Wenqian; Chen, Liyu; Wang, Yanping; Fang, Chao; Kong, Liping; Su, Tong; Li, Shichen; Kou, Kun; Wang, Lingshuang; Kong, Fanjiang; Liu, Baohui; Dong, Lidong			Multiplex CRISPR/Cas9-mediated knockout of soybean LNK2 advances flowering time	CROP JOURNAL			English	Article						Soybean; LNK2; CRISPR/Cas9; Genome editing; Flowering time	MAP-BASED CLONING; PHOTOPERIOD-SENSITIVITY; MATURITY; GENE; MUTAGENESIS; LIGHT; E1	Flowering time is an important agronomic trait for soybean yield and adaptation. However, the genetic basis of soybean adaptation to diverse latitudes is still not clear. Four NIGHT LIGHT-INDUCIBLE AND CLOCK-REGULATED 2 (LNK2) homeologs of Arabidopsis thaliana LNK2 were identified in soybean. Three single-guide RNAs were designed for editing the four LNK2 genes. A transgene-free homozygous quadru…	[Li, Zhaobo; Su, Tong; Li, Shichen; Kou, Kun; Wang, Lingshuang; Kong, Fanjiang; Liu, Baohui] Chinese Acad Sci, Innovat Acad Seed Design, Northeast Inst Geog & Agroecol, Key Lab Soybean Mol Design Breeding, Harbin 130102, Heilongjiang, Peoples R China; [Li, Zhaobo; Su, Tong; Li, Shichen; Kou, Kun; Wang, Lingshuang] Univ Chinese Acad Sci, Beijing 100081, Peoples R China; [Cheng, Qun; Gan, Zhuoran; …	Chinese Academy of Sciences; Northeast Institute of Geography & Agroecology, CAS; Chinese Academy of Sciences; University of Chinese Academy of Sciences, CAS; Guangzhou University; Heilongjiang Bayi Agricultural University; Nanjing Agricultural University; Heilongjiang Academy of Agricultural Sciences	Kong, FJ; Liu, BH (corresponding author), Chinese Acad Sci, Innovat Acad Seed Design, Northeast Inst Geog & Agroecol, Key Lab Soybean Mol Design Breeding, Harbin 130102, Heilongjiang, Peoples R China.;Kong, FJ; Liu, BH; Dong, LD (corresponding author), Guangzhou Univ, Innovat Ctr Mol Genet & Evolut, Sch Life Sci, Guangzhou 510006, Guangdong, Peoples R China.	kongfj@gzhu.edu.cn; liubh@gzhu.edu.cn; dong_ld@gzhu.edu.cn	zhang, yuhang/ISS-5685-2023; Chen, Liyu/HGD-6881-2022; Su, Tonghui/HSI-2106-2023; Kong, Fanjiang/AGQ-2334-2022	Chen, Liyu/0000-0002-9897-3294; Kong, Fanjiang/0000-0001-7138-1478	National Key Research and Development Program of China [2017YFD0101305]; National Natural Science Foundation of China [31930083, 31901568, 31801384, 31725021, 31771815]	National Key Research and Development Program of China; National Natural Science Foundation of China(National Natural Science Foundation of China (NSFC))	This work was supported by National Key Research and Development Program of China (2017YFD0101305), and the National Natural Science Foundation of China (31930083, 31901568, 31801384, 31725021, and 31771815).		53	14	15	8	41	KEAI PUBLISHING LTD	BEIJING	16 DONGHUANGCHENGGEN NORTH ST, BEIJING, DONGHENG DISTRICT 100717, PEOPLES R CHINA	2095-5421	2214-5141		CROP J	Crop J.	AUG	2021	9	4
J	Qiu, M; Li, YI; Ye, WW; Zheng, XB; Wang, YC				Qiu, Min; Li, Yaning; Ye, Wenwu; Zheng, Xiaobo; Wang, Yuanchao			A CRISPR/Cas9-mediated in situ complementation method for Phytophthora sojae mutants	MOLECULAR PLANT PATHOLOGY			English	Article						CRISPR; Cas9; gene complementation; genome editing; oomycete; Phytophthora sojae	ARABIDOPSIS PPP FAMILY; PROTEIN PHOSPHATASE 2A; REGULATORY SUBUNIT; GENE; TRANSFORMATION; CHEMOTAXIS; EXPRESSION; PATHOGENS; TARGETS; CAPSICI	Phytophthora sojae is an important model species for oomycete functional genomics research. Recently, a CRISPR/Cas9-mediated genome-editing technology has been successfully established in P. sojae, which has been rapidly and widely applied in oomycete research. However, there is an emerging consensus in the biological community that a complete functional gene research system is needed such as dev…	[Qiu, Min; Li, Yaning; Ye, Wenwu; Zheng, Xiaobo; Wang, Yuanchao] Nanjing Agr Univ, Dept Plant Pathol, Nanjing 210095, Jiangsu, Peoples R China; [Qiu, Min; Li, Yaning; Ye, Wenwu; Zheng, Xiaobo; Wang, Yuanchao] Minist Educ, Key Lab Integrated Management Crop Dis & Pests, Nanjing, Peoples R China; [Qiu, Min; Li, Yaning; Ye, Wenwu; Zheng, Xiaobo; Wang, Yuanchao] Nanjing Agr Univ, Key Lab Plant Immun,…	Nanjing Agricultural University; Nanjing Agricultural University	Wang, YC (corresponding author), Nanjing Agr Univ, Dept Plant Pathol, Nanjing 210095, Jiangsu, Peoples R China.	wangyc@njau.edu.cn	Ye, Wenwu/AAE-4961-2022; Ye, Wenwu/J-5624-2014; wang, yuanchao/G-9667-2011	Ye, Wenwu/0000-0001-7347-8935; Ye, Wenwu/0000-0001-7347-8935; wang, yuanchao/0000-0001-5803-5343	National Natural Science Foundation of China [31721004, 31772140]	National Natural Science Foundation of China(National Natural Science Foundation of China (NSFC))	National Natural Science Foundation of China, Grant/Award Number: 31721004 and 31772140		33	10	10	4	28	WILEY	HOBOKEN	111 RIVER ST, HOBOKEN 07030-5774, NJ USA	1464-6722	1364-3703		MOL PLANT PATHOL	Mol. Plant Pathol.	MAR	2021	22	3
J	Tang, T; Yu, XW; Yang, H; Gao, Q; Ji, HT; Wang, YX; Yan, GB; Peng, Y; Luo, HF; Liu, KD; Li, X; Ma, CZ; Kang, CY; Dai, C				Tang, Ting; Yu, Xiwen; Yang, Hong; Gao, Qi; Ji, Hongtao; Wang, Yanxu; Yan, Guanbo; Peng, Yan; Luo, Huifeng; Liu, Kede; Li, Xia; Ma, Chaozhi; Kang, Chunying; Dai, Cheng			Development and Validation of an Effective CRISPR/Cas9 Vector for Efficiently Isolating Positive Transformants and Transgene-Free Mutants in a Wide Range of Plant Species	FRONTIERS IN PLANT SCIENCE			English	Article						CRISPR/Cas9; visual screening; genome editing; Arabidopsis; B. napus; strawberry; soybean	MEDIATED TRANSFORMATION; TARGETED MUTAGENESIS; GENE; ARABIDOPSIS; DESIGN; SYSTEM; DISRUPTION; TOOL	The CRISPR/Cas9 technique is a highly valuable tool in creating new materials for both basic and applied researches. Previously, we succeeded in effectively generating mutations in Brassica napus using an available CRISPR/Cas9 vector pKSE401, while isolation of Cas9-free mutants is laborious and inefficient. Here, we inserted a fluorescence tag (sGFP) driven by the constitutive 35S promoter into …	[Tang, Ting; Yang, Hong; Yan, Guanbo; Peng, Yan; Liu, Kede; Ma, Chaozhi; Dai, Cheng] Huazhong Agr Univ, Natl Key Lab Crop Genet Improvement, Wuhan, Hubei, Peoples R China; [Yu, Xiwen; Wang, Yanxu; Dai, Cheng] Huazhong Agr Univ, Coll Plant Sci & Technol, Wuhan, Hubei, Peoples R China; [Gao, Qi; Luo, Huifeng; Kang, Chunying] Huazhong Agr Univ, Coll Hort & Forestry Sci, Minist Educ, Key Lab Hort Pla…	Huazhong Agricultural University; Huazhong Agricultural University; Huazhong Agricultural University; Huazhong Agricultural University	Dai, C (corresponding author), Huazhong Agr Univ, Natl Key Lab Crop Genet Improvement, Wuhan, Hubei, Peoples R China.;Dai, C (corresponding author), Huazhong Agr Univ, Coll Plant Sci & Technol, Wuhan, Hubei, Peoples R China.	cdai@mail.hzau.edu.cn		luo, hui feng/0000-0002-5257-647X; Ji, Hongtao/0000-0002-5266-7195	National Key Research and Development Program of China [2016YFD0100803]; Natural Science Foundation of Hubei Province [2016CFB141]	National Key Research and Development Program of China; Natural Science Foundation of Hubei Province(Natural Science Foundation of Hubei Province)	This study was supported by the National Key Research and Development Program of China (2016YFD0100803) to CM and the Natural Science Foundation of Hubei Province (No. 2016CFB141) to CD.		44	40	40	4	37	FRONTIERS MEDIA SA	LAUSANNE	AVENUE DU TRIBUNAL FEDERAL 34, LAUSANNE, CH-1015, SWITZERLAND	1664-462X			FRONT PLANT SCI	Front. Plant Sci.	OCT 23	2018	9
J	Wang, ZB; Shea, Z; Li, Q; Wang, KR; Mills, K; Zhang, B; Zhao, BY				Wang, Zhibo; Shea, Zachary; Li, Qi; Wang, Kunru; Mills, Kerri; Zhang, Bo; Zhao, Bingyu			Evaluate the guide RNA effectiveness via Agrobacterium-mediated transient assays in Nicotiana benthamiana	FRONTIERS IN PLANT SCIENCE			English	Article						CRISPR; Cas9; guide RNA (gRNA); Agrobacterium-mediated transient assay; N; benthamiana; soybean	DISEASE RESISTANCE; DESIGN; NDR1; SYSTEM; SEED; TOOL	CRISPR/Cas9-based genome editing system is a powerful tool for plant genetic improvement. However, the variable efficiency of guide RNA(s) (gRNA) represents a key limiting factor that hampers the broad application of the CRISPR/Cas9 system in crop improvement. Here, we employed the Agrobacterium-mediated transient assays to evaluate the effectiveness of gRNAs for editing genes in Nicotiana bentha…	[Wang, Zhibo; Shea, Zachary; Li, Qi; Wang, Kunru; Mills, Kerri; Zhang, Bo; Zhao, Bingyu] Virginia Tech, Sch Plant & Environm Sci, Blacksburg, VA 24061 USA	Virginia Polytechnic Institute & State University	Zhang, B; Zhao, BY (corresponding author), Virginia Tech, Sch Plant & Environm Sci, Blacksburg, VA 24061 USA.	zhang76@vt.edu; bzhao07@vt.edu	Wang, Zhibo/HOC-9438-2023		Virginia Soybean Board [467059]; Translational Plant Science Center at Virginia Tech; Center for Advanced Innovation in Agriculture in College of Agriculture and Life Sciences at Virginia Tech; Virginia Agricultural Experiment Station [VA160144]	Virginia Soybean Board; Translational Plant Science Center at Virginia Tech; Center for Advanced Innovation in Agriculture in College of Agriculture and Life Sciences at Virginia Tech; Virginia Agricultural Experiment Station	his work was supported by the Virginia Soybean Board (#467059) and a seed grant from the Translational Plant Science Center at Virginia Tech. An integrated internal competitive grant from the Center for Advanced Innovation in Agriculture in College of Agriculture and Life Sciences at Virginia Tech, and Virginia Agricultural Experiment Station (VA160144).		39	1	1	3	3	FRONTIERS MEDIA SA	LAUSANNE	AVENUE DU TRIBUNAL FEDERAL 34, LAUSANNE, CH-1015, SWITZERLAND	1664-462X			FRONT PLANT SCI	Front. Plant Sci.	FEB 20	2023	14
J	Feng, S; Song, W; Fu, RR; Zhang, H; Xu, AR; Li, JR				Feng, Shan; Song, Wei; Fu, Ruirui; Zhang, Hong; Xu, Anran; Li, Jiaru			Application of the CRISPR/Cas9 system in Dioscorea zingiberensis	PLANT CELL TISSUE AND ORGAN CULTURE			English	Article						Dioscorea zingiberensis; CRISPR; Cas9 system; Targeted genome editing; Farnesyl pyrophosphate synthase gene	FARNESYL PYROPHOSPHATE SYNTHASE; MESSENGER-RNA DECAY; TARGETED MUTAGENESIS; MOLECULAR-CLONING; BONE LOSS; DIOSGENIN; GENE; PLANTS; RICE; EFFICIENT	Dioscorea zingiberensis is a major pharmaceutical plant that produces diosgenin, an important starting material for steroidal hormones. To date, no genome editing approach in D. zingiberensis has been reported. The clustered regularly interspaced short palindromic repeats (CRISPR/Cas9) system has proven to be an efficient targeted genome modification tool and has been successfully applied in many…	[Feng, Shan; Song, Wei; Fu, Ruirui; Zhang, Hong; Xu, Anran; Li, Jiaru] Wuhan Univ, Coll Life Sci, State Key Lab Hybrid Rice, Wuhan 430072, Peoples R China	Wuhan University	Li, JR (corresponding author), Wuhan Univ, Coll Life Sci, State Key Lab Hybrid Rice, Wuhan 430072, Peoples R China.	jrli@whu.edu.cn			National Natural Science Foundation of China [31270345]	National Natural Science Foundation of China(National Natural Science Foundation of China (NSFC))	This work was funded by the National Natural Science Foundation of China (No. 31270345).		50	21	22	1	4	SPRINGER	DORDRECHT	VAN GODEWIJCKSTRAAT 30, 3311 GZ DORDRECHT, NETHERLANDS	0167-6857	1573-5044		PLANT CELL TISS ORG	Plant Cell Tissue Organ Cult.	OCT	2018	135	1
J	Fang, YF; Tyler, BM				Fang, Yufeng; Tyler, Brett M.			Efficient disruption and replacement of an effector gene in the oomycete Phytophthora sojae using CRISPR/Cas9	MOLECULAR PLANT PATHOLOGY			English	Article						Avr4/6; CRISPR/Cas9; gene replacement; genome editing; oomycetes; Phytophthora sojae; RXLR effector	CELL-PENETRATING PEPTIDES; PATHOGEN; INFESTANS; SEQUENCE; TRANSFORMATION; AVIRULENCE; MECHANISMS; ENTRY; PLANT; RPS4	Phytophthora sojae is an oomycete pathogen of soybean. As a result of its economic importance, P. sojae has become a model for the study of oomycete genetics, physiology and pathology. The lack of efficient techniques for targeted mutagenesis and gene replacement have long hampered genetic studies of pathogenicity in Phytophthora species. Here, we describe a CRISPR/Cas9 system enabling rapid and …	[Fang, Yufeng; Tyler, Brett M.] Virginia Tech, Interdisciplinary PhD Program Genet Bioinformat &, Blacksburg, VA 24061 USA; [Fang, Yufeng; Tyler, Brett M.] Oregon State Univ, Ctr Genome Res & Biocomp, Corvallis, OR 97331 USA; [Fang, Yufeng; Tyler, Brett M.] Oregon State Univ, Dept Bot & Plant Pathol, Corvallis, OR 97331 USA	Virginia Polytechnic Institute & State University; Oregon State University; Oregon State University	Tyler, BM (corresponding author), Virginia Tech, Interdisciplinary PhD Program Genet Bioinformat &, Blacksburg, VA 24061 USA.;Tyler, BM (corresponding author), Oregon State Univ, Ctr Genome Res & Biocomp, Corvallis, OR 97331 USA.;Tyler, BM (corresponding author), Oregon State Univ, Dept Bot & Plant Pathol, Corvallis, OR 97331 USA.	Brett.Tyler@oregonstate.edu	Fang, Yufeng/AAI-1967-2020	Fang, Yufeng/0000-0002-5440-2246	Agriculture and Food Research Initiative of the US Department of Agriculture (USDA) National Institute for Food and Agriculture [2011-68004-30104]; NIFA [2011-68004-30104, 687471] Funding Source: Federal RePORTER	Agriculture and Food Research Initiative of the US Department of Agriculture (USDA) National Institute for Food and Agriculture; NIFA(United States Department of Agriculture (USDA)National Institute of Food and Agriculture)	We thank F.Arredondo, S.Taylor and D.Wellappili (Oregon State University, Corvallis, OR, USA) for experimental assistance, M.A. Saghai-Maroof (Virginia Tech, Blacksburg, VA, USA) for soybean seed and H. Judelson (University of California-Riverside, CA, USA) and members of the Tyler Laboratory for useful advice. We acknowledge the Sequencing and Confocal Microscopy Facilities of the Center for Gen…		47	169	180	12	165	WILEY	HOBOKEN	111 RIVER ST, HOBOKEN 07030-5774, NJ USA	1464-6722	1364-3703		MOL PLANT PATHOL	Mol. Plant Pathol.	JAN	2016	17	1
J	Do, PT; Nguyen, CX; Bui, HT; Tran, LTN; Stacey, G; Gillman, JD; Zhang, ZYJ; Stacey, MG				Do, Phat T.; Nguyen, Cuong X.; Bui, Hien T.; Tran, Ly T. N.; Stacey, Gary; Gillman, Jason D.; Zhang, Zhanyuan J.; Stacey, Minviluz G.			Demonstration of highly efficient dual gRNA CRISPR/Cas9 editing of the homeologous GmFAD2-1A and GmFAD2-1B genes to yield a high oleic, low linoleic and alpha-linolenic acid phenotype in soybean	BMC PLANT BIOLOGY			English	Article						GmFAD2; Oleic acid; Linoleic acid; CRSIPR; Cas9; Soybean	GLYCINE-MAX; MEDIATED TRANSFORMATION; MUTAGENESIS; MUTATIONS; SELECTION; SEQUENCE; TALENS	BackgroundCRISPR/Cas9 gene editing is now revolutionizing the ability to effectively modify plant genomes in the absence of efficient homologous recombination mechanisms that exist in other organisms. However, soybean is allotetraploid and is commonly viewed as difficult and inefficient to transform. In this study, we demonstrate the utility of CRISPR/Cas9 gene editing in soybean at relatively hi…	[Do, Phat T.; Nguyen, Cuong X.; Tran, Ly T. N.; Stacey, Gary; Stacey, Minviluz G.] Univ Missouri, Div Plant Sci, Columbia, MO 65211 USA; [Do, Phat T.] Vietnam Acad Sci & Technol, Inst Biotechnol, Hanoi, Vietnam; [Bui, Hien T.; Zhang, Zhanyuan J.] Univ Missouri, Div Plant Sci, Plant Biotechnol Innovat Lab, Columbia, MO 65211 USA; [Stacey, Gary] Univ Missouri, Div Biochem, Columbia, MO 65211 USA; […	University of Missouri System; University of Missouri Columbia; Vietnam Academy of Science & Technology (VAST); University of Missouri System; University of Missouri Columbia; University of Missouri System; University of Missouri Columbia; United States Department of Agriculture (USDA); University of Missouri System; University of Missouri Columbia	Stacey, MG (corresponding author), Univ Missouri, Div Plant Sci, Columbia, MO 65211 USA.	phatmyzou81@gmail.com; staceym@missouri.edu		Nguyen, Cuong/0000-0002-8580-5865; Stacey, minviluz/0000-0002-3774-720X; Do, Phat/0000-0002-4227-7396	National Science Foundation (Plant Genome Research Program) [1444581]; Direct For Biological Sciences; Division Of Integrative Organismal Systems [1444581] Funding Source: National Science Foundation	National Science Foundation (Plant Genome Research Program)(National Science Foundation (NSF)NSF - Office of the Director (OD)); Direct For Biological Sciences; Division Of Integrative Organismal Systems(National Science Foundation (NSF)NSF - Directorate for Biological Sciences (BIO))	This work was supported by the National Science Foundation (Plant Genome Research Program) grant #1444581 to M. G. S. to develop soybean mutants for gene discovery and breeding in this important crop.		46	86	94	6	33	BMC	LONDON	CAMPUS, 4 CRINAN ST, LONDON N1 9XW, ENGLAND	1471-2229			BMC PLANT BIOL	BMC Plant Biol.	JUL 15	2019	19
J	Okuzaki, A; Ogawa, T; Koizuka, C; Kaneko, K; Inaba, M; Imamura, J; Koizuka, N				Okuzaki, Ayako; Ogawa, Takumi; Koizuka, Chie; Kaneko, Kanako; Inaba, Mizue; Imamura, Jun; Koizuka, Nobuya			CRISPR/Cas9-mediated genome editing of the fatty acid desaturase 2 gene in Brassica napus	PLANT PHYSIOLOGY AND BIOCHEMISTRY			English	Article						Brassica napus; Breeding; Fatty acid desaturase 2 gene; Genome editing; Oleic acid	TARGETED MUTAGENESIS; SOYBEAN OIL; SEED OIL; EFFICIENT; EXPRESSION; MUTATIONS; NUCLEASE; SYSTEM; PLANTS	The CRISPR (clustered regularly interspaced short palindromic repeats)/Cas9-mediated genome editing system has been widely applied as a powerful tool for modifying preferable endogenous genes. This system is highly expected to be further applied for the breeding of various agronomically important plant species. Here we report the modification of a fatty acid desaturase 2 gene (FAD2), which encode…	[Okuzaki, Ayako; Koizuka, Chie; Kaneko, Kanako; Inaba, Mizue; Imamura, Jun; Koizuka, Nobuya] Tamagawa Univ, Coll Agr, 6-1-1 Tamagawa Gakuen, Machida, Tokyo 1948610, Japan; [Ogawa, Takumi] Osaka Prefecture Univ, Grad Sch Life & Environm Sci, 1-1 Gakuen Cho, Sakai, Osaka 5998531, Japan	Osaka Metropolitan University	Koizuka, N (corresponding author), Tamagawa Univ, Coll Agr, 6-1-1 Tamagawa Gakuen, Machida, Tokyo 1948610, Japan.	koizukan@agr.tamagawa.ac.jp	Ogawa, Takumi/E-4629-2019	Ogawa, Takumi/0000-0001-6029-0976	Council for Science, Technology and Innovation (CSTI), Cross-ministerial Strategic Innovation Promotion Program (SIP), Technologies for creating next-generation agriculture, forestry and fisheries (funding agency: Bio-oriented Technology Research Advance	Council for Science, Technology and Innovation (CSTI), Cross-ministerial Strategic Innovation Promotion Program (SIP), Technologies for creating next-generation agriculture, forestry and fisheries (funding agency: Bio-oriented Technology Research Advance	This work was supported by the Council for Science, Technology and Innovation (CSTI), Cross-ministerial Strategic Innovation Promotion Program (SIP), Technologies for creating next-generation agriculture, forestry and fisheries (funding agency: Bio-oriented Technology Research Advancement Institution, NARO).		21	112	119	8	89	ELSEVIER FRANCE-EDITIONS SCIENTIFIQUES MEDICALES ELSEVIER	ISSY-LES-MOULINEAUX	65 RUE CAMILLE DESMOULINS, CS50083, 92442 ISSY-LES-MOULINEAUX, FRANCE	0981-9428			PLANT PHYSIOL BIOCH	Plant Physiol. Biochem.	OCT	2018	131
J	Bonawitz, ND; Ainley, WM; Itaya, A; Chennareddy, SR; Cicak, T; Effinger, K; Jiang, K; Mall, TK; Marri, PR; Samue, JP; Sardesai, N; Simpson, M; Folkerts, O; Sarria, R; Webb, SR; Gonzalez, DO; Simmonds, DH; Pareddy, DR				Bonawitz, Nicholas D.; Ainley, W. Michael; Itaya, Asuka; Chennareddy, Sivarama R.; Cicak, Tobias; Effinger, Katherine; Jiang, Ke; Mall, Tejinder Kumar; Marri, Pradeep Reddy; Samue, J. Pon; Sardesai, Nagesh; Simpson, Matthew; Folkerts, Otto; Sarria, Rodrigo; Webb, Steven R.; Gonzalez, Delkin O.; Simmonds, Daina H.; Pareddy, Dayakar R.			Zinc finger nuclease-mediated targeting of multiple transgenes to an endogenous soybean genomic locus via non-homologous end joining	PLANT BIOTECHNOLOGY JOURNAL			English	Article						genome editing; gene targeting; zinc finger nuclease; soybean; somatic embryogenesis; biolistic transformation	TRAIT STACKING; TI PLASMID; MUTAGENESIS; SEQUENCE; TRANSFORMATION; DIMERIZATION; CRISPR-CAS9; PROMOTER; GROWTH; REPAIR	Emerging genome editing technologies hold great promise for the improvement of agricultural crops. Several related genome editing methods currently in development utilize engineered, sequence-specific endonucleases to generate DNA double strand breaks (DSBs) at user-specified genomic loci. These DSBs subsequently result in small insertions/deletions (indels), base substitutions or incorporation o…	[Bonawitz, Nicholas D.; Ainley, W. Michael; Chennareddy, Sivarama R.; Cicak, Tobias; Effinger, Katherine; Jiang, Ke; Mall, Tejinder Kumar; Marri, Pradeep Reddy; Samue, J. Pon; Sardesai, Nagesh; Simpson, Matthew; Folkerts, Otto; Sarria, Rodrigo; Webb, Steven R.; Gonzalez, Delkin O.; Pareddy, Dayakar R.] Dow AgroSci LLC, C, IN 46268 USA; [Itaya, Asuka; Simmonds, Daina H.] Agr & Agri Food Canada, Ot…	Dow Chemical Company; Agriculture & Agri Food Canada	Bonawitz, ND (corresponding author), Dow AgroSci LLC, C, IN 46268 USA.	ndbonawitz@dow.com		Sardesai, Nagesh/0000-0002-3843-1098					54	29	33	2	25	WILEY	HOBOKEN	111 RIVER ST, HOBOKEN 07030-5774, NJ USA	1467-7644	1467-7652		PLANT BIOTECHNOL J	Plant Biotechnol. J.	APR	2019	17	4
J	Malik, MAM; Haider, MS; Zhai, Y; Khan, MAU; Pappu, HR				Malik, Muniba Abid Munir; Haider, Muhammad Saleem; Zhai, Ying; Khan, Muhammad Azmat Ullah; Pappu, Hanu R.			Towards developing resistance to chickpea chlorotic dwarf virus through CRISPR/Cas9-mediated gene editing using multiplexed gRNAs	JOURNAL OF PLANT DISEASES AND PROTECTION			English	Article						Chickpea chlorotic dwarf virus; Mastrevirus; Geminivirus; Geminiviridae; CRISPR; Cas9; Genome editing	1ST REPORT; PLANTS; CUCUMBER; DISEASE; STATE	Mastreviruses are an emerging group of viruses transmitted by leafhoppers and infect both monocot and dicot plants. Chickpea chlorotic dwarf virus (CpCDV), a mastrevirus, is increasingly becoming important in many parts of the world. Various gRNA constructs targeting conserved genomic regions were used singly or in tandem (three constructs together) in CRISPR/Cas9-based approach for triggering re…	[Malik, Muniba Abid Munir; Haider, Muhammad Saleem] Univ Punjab, Dept Plant Pathol, Lahore, Pakistan; [Malik, Muniba Abid Munir; Zhai, Ying; Pappu, Hanu R.] Washington State Univ, Dept Plant Pathol, Pullman, WA USA; [Khan, Muhammad Azmat Ullah] Univ Gujrat, Dept Biochem & Biotechnol, Gujrat, Pakistan	University of Punjab; Washington State University; University of Gujrat	Haider, MS (corresponding author), Univ Punjab, Dept Plant Pathol, Lahore, Pakistan.;Pappu, HR (corresponding author), Washington State Univ, Dept Plant Pathol, Pullman, WA USA.	haider65us@yahoo.com; hrp@wsu.edu			Higher Education Commission of Pakistan; University of the Punjab	Higher Education Commission of Pakistan(Higher Education Commission of Pakistan); University of the Punjab	This study was part of the PhD dissertation research of MA and was funded in part by the Higher Education Commission of Pakistan and the University of the Punjab.		62	2	2	1	2	SPRINGER HEIDELBERG	HEIDELBERG	TIERGARTENSTRASSE 17, D-69121 HEIDELBERG, GERMANY	1861-3829	1861-3837		J PLANT DIS PROTECT	J. Plant Dis. Prot.	FEB	2023	130	1
J	Neelakandan, AK; Wright, DA; Traore, SM; Chen, XY; Spalding, MH; He, GH				Neelakandan, Anjanasree K.; Wright, David A.; Traore, Sy M.; Chen, Xiangyu; Spalding, Martin H.; He, Guohao			CRISPR/Cas9 Based Site-Specific Modification of FAD2 cis-Regulatory Motifs in Peanut (Arachis hypogaea L)	FRONTIERS IN GENETICS			English	Article						regulatory element; gene editing; agrobacterium-mediated transformation; fatty acid; peanut	STORAGE-PROTEIN PROMOTER; OLEIC-ACID DESATURASE; BRASSICA-NAPUS; RY REPEAT; GENE; ELEMENTS; PLANT; EXPRESSION; TRANSCRIPTION; DATABASE	Peanut (Arachis hypogaea L.) seed is a rich source of edible oil, comprised primarily of monounsaturated oleic acid and polyunsaturated linoleic acid, accounting for 80% of its fatty acid repertoire. The conversion of oleic acid to linoleic acid, catalyzed by Fatty Acid Desaturase 2 (FAD2) enzymes, is an important regulatory point linked to improved abiotic stress responses while the ratio of the…				ghe@tuskegee.edu							51	5	5	4	8	FRONTIERS MEDIA SA	LAUSANNE	AVENUE DU TRIBUNAL FEDERAL 34, LAUSANNE, CH-1015, SWITZERLAND		1664-8021		FRONT GENET	Front. Genet.	APR 27	2022	13
J	Cheng, Q; Dong, LD; Su, T; Li, TY; Gan, ZR; Nan, HY; Lu, SJ; Fang, C; Kong, LP; Li, HY; Hou, ZH; Kou, K; Tang, Y; Lin, XY; Zhao, XH; Chen, LY; Liu, BH; Kong, FJ				Cheng, Qun; Dong, Lidong; Su, Tong; Li, Tingyu; Gan, Zhuoran; Nan, Haiyang; Lu, Sijia; Fang, Chao; Kong, Lingping; Li, Haiyang; Hou, Zhihong; Kou, Kun; Tang, Yang; Lin, Xiaoya; Zhao, Xiaohui; Chen, Liyu; Liu, Baohui; Kong, Fanjiang			CRISPR/Cas9-mediated targeted mutagenesis of GmLHY genes alters plant height and internode length in soybean	BMC PLANT BIOLOGY			English	Article						CRISPR/Cas9; Plant height; Soybean; LHY; Transgene-free	DISRUPTS CIRCADIAN-RHYTHMS; QUANTITATIVE TRAIT LOCUS; MEDIATED TRANSFORMATION; GREEN-REVOLUTION; MAJOR QTL; ARABIDOPSIS; RICE; YIELD; RNA; REGISTRATION	Background: Soybean (Glycine max) is an economically important oil and protein crop. Plant height is a key trait that significantly impacts the yield of soybean; however, research on the molecular mechanisms associated with soybean plant height is lacking. The CRISPR (clustered regularly interspaced short palindromic repeat)/Cas9 (CRISPR-associated system 9) system is a recently developed technol…	[Cheng, Qun; Dong, Lidong; Li, Tingyu; Gan, Zhuoran; Nan, Haiyang; Lu, Sijia; Fang, Chao; Kong, Lingping; Li, Haiyang; Hou, Zhihong; Tang, Yang; Lin, Xiaoya; Zhao, Xiaohui; Chen, Liyu; Liu, Baohui; Kong, Fanjiang] Guangzhou Univ, Sch Life Sci, Guangzhou, Guangdong, Peoples R China; [Su, Tong; Kou, Kun; Liu, Baohui; Kong, Fanjiang] Chinese Acad Sci, Innovat Acad Seed Design, Key Lab Soybean Mol De…	Guangzhou University; Chinese Academy of Sciences; Chinese Academy of Sciences; University of Chinese Academy of Sciences, CAS	Liu, BH; Kong, FJ (corresponding author), Guangzhou Univ, Sch Life Sci, Guangzhou, Guangdong, Peoples R China.	liubh@iga.ac.cn; kongfj@gzhu.edu.cn	Lin, Xiaoya/HIU-0539-2022; Chen, Liyu/HGD-6881-2022; Su, Tonghui/HSI-2106-2023; Kong, Fanjiang/AGQ-2334-2022	Chen, Liyu/0000-0002-9897-3294; Kong, Fanjiang/0000-0001-7138-1478	National Natural Science Foundation of China [31901568, 31725021, 31771815, 31701445, 31801384]; Natural Key R&D Program of China [2017YFE0111000, 2016YFD0100400]	National Natural Science Foundation of China(National Natural Science Foundation of China (NSFC)); Natural Key R&D Program of China	This work was supported by National Natural Science Foundation of China (31901568, 31725021, 31771815, 31701445, 31801384). This work was also funded by the Natural Key R&D Program of China (2017YFE0111000 and 2016YFD0100400). The funding body had no role in the design of the study and collection, analysis, and interpretation of data and in writing the manuscript.		54	60	69	11	68	BMC	LONDON	CAMPUS, 4 CRINAN ST, LONDON N1 9XW, ENGLAND	1471-2229			BMC PLANT BIOL	BMC Plant Biol.	DEC 18	2019	19	1
J	Kim, H; Kim, ST; Ryu, J; Kang, BC; Kim, JS; Kim, SG				Kim, Hyeran; Kim, Sang-Tae; Ryu, Jahee; Kang, Beum-Chang; Kim, Jin-Soo; Kim, Sang-Gyu			CRISPR/Cpf1-mediated DNA-free plant genome editing	NATURE COMMUNICATIONS			English	Article							TARGETED MUTAGENESIS; CPF1; RNA; ENDONUCLEASE; CRISPR-CAS9	Cpf1, a type V CRISPR effector, recognizes a thymidine-rich protospacer-adjacent motif and induces cohesive double-stranded breaks at the target site guided by a single CRISPR RNA (crRNA). Here we show that Cpf1 can be used as a tool for DNA-free editing of plant genomes. We describe the delivery of recombinant Cpf1 proteins with in vitro transcribed or chemically synthesized target-specific crRN…	[Kim, Hyeran; Kim, Sang-Tae; Ryu, Jahee; Kang, Beum-Chang; Kim, Jin-Soo; Kim, Sang-Gyu] Inst for Basic Sci Korea, Ctr Genome Engn, 70,Yuseong Daero 1689 Gil, Daejeon 34047, South Korea; [Kim, Jin-Soo] Seoul Natl Univ, Dept Chem, Seoul 08826, South Korea	Institute for Basic Science - Korea (IBS); Seoul National University (SNU)	Kim, JS; Kim, SG (corresponding author), Inst for Basic Sci Korea, Ctr Genome Engn, 70,Yuseong Daero 1689 Gil, Daejeon 34047, South Korea.;Kim, JS (corresponding author), Seoul Natl Univ, Dept Chem, Seoul 08826, South Korea.	jskim01@snu.ac.kr; sgkim@ibs.re.kr	Kim, Hyeran/AAB-5165-2021; Kim, Sang-Tae/U-9457-2018; KIM, Jin-Soo/M-6918-2013; Kim, Sang-Tae/X-8917-2019; Kim, Sang-Gyu/T-5925-2017	Kim, Sang-Tae/0000-0003-1645-6021; KIM, Jin-Soo/0000-0003-4847-1306; Kim, Sang-Tae/0000-0003-1645-6021;	Institute for Basic Science [IBS-R021-D1]	Institute for Basic Science	This work was supported by the Institute for Basic Science (IBS-R021-D1). We thank Dr Junho K. Hur for sharing recombinant AsCpf1/LbCpf1 constructs; Dr Seung Hwan Lee for sharing the protocol for Cy3-protein labeling; Min Kyung Choi and Suji Bae for technical assistance; Dr Daesik Kim for technical discussion; Sejong Choi for providing AsCpf1 proteins; and Drs Suk Weon Kim, Hyun Woo Park and Soon…		22	281	318	9	162	NATURE PORTFOLIO	BERLIN	HEIDELBERGER PLATZ 3, BERLIN, 14197, GERMANY	2041-1723			NAT COMMUN	Nat. Commun.	FEB 16	2017	8
J	Le, H; Nguyen, NH; Ta, DT; Le, TNT; Bui, TP; Le, NT; Nguyen, CX; Rolletschek, H; Stacey, G; Stacey, MG; Pham, NB; Do, PT; Chu, H				Huy Le; Nhung Hong Nguyen; Dong Thi Ta; Thao Nhu Thi Le; Thao Phuong Bui; Ngoc Thu Le; Cuong Xuan Nguyen; Rolletschek, Hardy; Stacey, Gary; Stacey, Minviluz G.; Ngoc Bich Pham; Phat Tien Do; Ha Hoang Chu			CRISPR/Cas9-Mediated Knockout of Galactinol Synthase-Encoding Genes Reduces Raffinose Family Oligosaccharide Levels in Soybean Seeds	FRONTIERS IN PLANT SCIENCE			English	Article						CRISPR/Cas9; GmGOLS1A; GmGOLS1B; raffinose family oligosaccharides; soybean	INHIBITION; STACHYOSE; RESOURCE	Raffinose family oligosaccharides (RFOs) are major soluble carbohydrates in soybean seeds that cannot be digested by human and other monogastric animals. Hence, a major goal is to reduce RFO levels to improve the nutritional quality of soybean. In this study, we utilized a dual gRNAs CRISPR/Cas9 system to induce knockouts in two soybean galactinol synthase (GOLS) genes, GmGOLS1A and its homeolog …	[Huy Le; Nhung Hong Nguyen; Dong Thi Ta; Thao Nhu Thi Le; Thao Phuong Bui; Ngoc Thu Le; Ngoc Bich Pham; Phat Tien Do; Ha Hoang Chu] Vietnam Acad Sci & Technol, Inst Biotechnol, Hanoi, Vietnam; [Cuong Xuan Nguyen; Stacey, Gary; Stacey, Minviluz G.] Univ Missouri, Div Plant Sci, Columbia, MO USA; [Rolletschek, Hardy] Leibniz Inst Plant Genet & Crop Plant Res, Gatersleben, Germany; [Ngoc Bich Pham; …	Vietnam Academy of Science & Technology (VAST); University of Missouri System; University of Missouri Columbia; Leibniz Institut fur Pflanzengenetik und Kulturpflanzenforschung; Vietnam Academy of Science & Technology (VAST)	Do, PT; Chu, H (corresponding author), Vietnam Acad Sci & Technol, Inst Biotechnol, Hanoi, Vietnam.;Do, PT; Chu, H (corresponding author), Vietnam Acad Sci & Technol, Grad Univ Sci Technol, Hanoi, Vietnam.	dtphat@ibt.ac.vn; chuhoangha@ibt.ac.vn		Do, Phat/0000-0002-4227-7396; BUI, THAO PHUONG/0000-0002-0634-3640; Nguyen, Cuong/0000-0002-8580-5865; CHU, HOANG HA/0000-0002-1103-5845; Bich Ngoc, Pham/0000-0001-8148-901X; Le, Huy/0000-0003-4634-2439	Vietnam Academy of Science and Technology [VAST02.04/19-20]; National Foundation for Science and Technology of Vietnam [106.032019.11]	Vietnam Academy of Science and Technology; National Foundation for Science and Technology of Vietnam	This research was supported by the Vietnam Academy of Science and Technology (VAST02.04/19-20) and the National Foundation for Science and Technology of Vietnam (106.032019.11).		44	25	26	0	12	FRONTIERS MEDIA SA	LAUSANNE	AVENUE DU TRIBUNAL FEDERAL 34, LAUSANNE, CH-1015, SWITZERLAND	1664-462X			FRONT PLANT SCI	Front. Plant Sci.	DEC 17	2020	11
J	Fu, MX; Chen, L; Cai, YP; Su, Q; Chen, YY; Hou, WS				Fu, Mingxue; Chen, Li; Cai, Yupeng; Su, Qiang; Chen, Yingying; Hou, Wensheng			CRISPR/Cas9-Mediated Mutagenesis of GmFAD2-1A and/or GmFAD2-1B to Create High-Oleic-Acid Soybean	AGRONOMY-BASEL			English	Article						soybean; oleic acid; GmFAD2-1; genome editing; mutants	OIL QUALITY; DESIGN	Soybean (Glycine max (L.) Merr.) oil is an important source of vegetable oil for supporting the human diet. However, the high level of polyunsaturated fatty acids in natural soybean oil renders the oil unstable and thus susceptible to the development of unpalatable flavors and trans fatty acids. Therefore, reducing the content of polyunsaturated fatty acids and increasing the content of monounsat…	[Fu, Mingxue; Chen, Li; Cai, Yupeng; Su, Qiang; Chen, Yingying; Hou, Wensheng] Chinese Acad Agr Sci, Inst Crop Sci, Natl Ctr Transgen Res Plants, Beijing 100081, Peoples R China; [Fu, Mingxue; Chen, Li; Cai, Yupeng; Su, Qiang; Chen, Yingying; Hou, Wensheng] Chinese Acad Agr Sci, Inst Crop Sci, Minist Agr Key Lab Soybean Biol Beijing, Beijing 100081, Peoples R China	Chinese Academy of Agricultural Sciences; Institute of Crop Sciences, CAAS; Chinese Academy of Agricultural Sciences; Institute of Crop Sciences, CAAS	Hou, WS (corresponding author), Chinese Acad Agr Sci, Inst Crop Sci, Natl Ctr Transgen Res Plants, Beijing 100081, Peoples R China.;Hou, WS (corresponding author), Chinese Acad Agr Sci, Inst Crop Sci, Minist Agr Key Lab Soybean Biol Beijing, Beijing 100081, Peoples R China.	houwensheng@caas.cn		Chen, Li/0000-0003-0119-4997					26	1	1	5	9	MDPI	BASEL	ST ALBAN-ANLAGE 66, CH-4052 BASEL, SWITZERLAND		2073-4395		AGRONOMY-BASEL	Agronomy-Basel	DEC	2022	12	12
J	Juranic, M; Nagahatenna, DSK; Salinas-Gamboa, R; Hand, ML; Sanchez-Leon, N; Leong, WH; How, T; Bazanova, N; Spriggs, A; Vielle-Calzada, JP; Koltunow, AMG				Juranic, Martina; Nagahatenna, Dilrukshi S. K.; Salinas-Gamboa, Rigel; Hand, Melanie L.; Sanchez-Leon, Nidia; Leong, Weng Herng; How, Tracy; Bazanova, Natalia; Spriggs, Andrew; Vielle-Calzada, Jean-Philippe; Koltunow, Anna M. G.			A detached leaf assay for testing transient gene expression and gene editing in cowpea (Vigna unguiculata[L.] Walp.)	PLANT METHODS			English	Article						Genome editing; CRISPR; Cas9; Cowpea; Meiosis; Leaf; Transient assay; Plant reproduction	VIGNA-UNGUICULATA L.; ARABIDOPSIS; GENOME; RNA; MUTAGENESIS; VECTORS; SPO11-1; PROTEIN; WEST; TOOL	Background The legume cowpea (Vigna unguiculataL.) is extensively grown in sub-Saharan Africa. Cowpea, like many legumes has proved recalcitrant to plant transformation. A rapid transient leaf assay was developed for testing gene expression and editing constructs prior to stable cowpea transformation, to accelerate cowpea and legume crop improvement. Results Attempts to develop a transient protop…	[Juranic, Martina; Nagahatenna, Dilrukshi S. K.; Hand, Melanie L.; Leong, Weng Herng; How, Tracy; Bazanova, Natalia; Koltunow, Anna M. G.] Commonwealth Sci & Ind Res Org CSIRO Agr & Food, Urrbrae, SA 5064, Australia; [Salinas-Gamboa, Rigel; Sanchez-Leon, Nidia; Vielle-Calzada, Jean-Philippe] CINVESTAV Irapuato, UGA Lab Nacl Genom Biodiversidad, Grp Desarrollo Reprod & Apomixis, Guanajuato, Mexico…	Commonwealth Scientific & Industrial Research Organisation (CSIRO); CINVESTAV - Centro de Investigacion y de Estudios Avanzados del Instituto Politecnico Nacional; Commonwealth Scientific & Industrial Research Organisation (CSIRO); University of Queensland	Koltunow, AMG (corresponding author), Univ Queensland, Queensland Alliance Agr & Food Innovat QAAFI, Ctr Crop Sci, Brisbane, Qld 4072, Australia.	a.koltunow@uq.edu.au	Koltunow, Anna MG/I-1482-2012; Spriggs, Andrew/A-2375-2010; Hand, Melanie L/J-5864-2013	Hand, Melanie L/0000-0002-5394-0253; Nagahatenna, Dilrukshi/0000-0003-1839-5242; Vielle-Calzada, Jean-Philippe/0000-0002-3017-2490; Salinas Gamboa, Rigel/0000-0001-6912-6013; Koltunow, Anna/0000-0001-5016-7683	Bill & Melinda Gates Foundation [OP1076280]	Bill & Melinda Gates Foundation(Bill & Melinda Gates FoundationCGIAR)	This work was funded by a Bill & Melinda Gates Foundation Grant to CSIRO (OP1076280).		52	14	14	2	17	BMC	LONDON	CAMPUS, 4 CRINAN ST, LONDON N1 9XW, ENGLAND		1746-4811		PLANT METHODS	Plant Methods	JUN 15	2020	16	1
J	Nagy, ED; Stevens, JL; Yu, N; Hubmeier, CS; LaFaver, N; Gillespie, M; Gardunia, B; Cheng, QS; Johnson, S; Vaughn, AL; Vega-Sanchez, ME; Deng, MQ; Rymarquis, L; Lawrence, RJ; Garvey, GS; Gaeta, RT				Nagy, Ervin D.; Stevens, Julia L.; Yu, Neil; Hubmeier, Chris S.; LaFaver, Nona; Gillespie, Megan; Gardunia, Brian; Cheng, Qianshun; Johnson, Steven; Vaughn, Audrey L.; Vega-Sanchez, Miguel E.; Deng, Mingqui; Rymarquis, Linda; Lawrence, Richard J.; Garvey, Graeme S.; Gaeta, Robert T.			Novel disease resistance gene paralogs created by CRISPR/Cas9 in soy	PLANT CELL REPORTS			English	Article						CRISPR; Cas9; Soy; NBS-LRR; Disease resistance		Key message Novel disease resistance gene paralogues are generated by targeted chromosome cleavage of tandem duplicated NBS-LRR gene complexes and subsequent DNA repair in soybean. This study demonstrates accelerated diversification of innate immunity of plants using CRISPR. Nucleotide-binding-site-leucine-rich-repeat (NBS-LRR) gene families are key components of effector-triggered immunity. They…	[Nagy, Ervin D.; Stevens, Julia L.; Yu, Neil; Hubmeier, Chris S.; LaFaver, Nona; Gillespie, Megan; Gardunia, Brian; Cheng, Qianshun; Johnson, Steven; Vaughn, Audrey L.; Vega-Sanchez, Miguel E.; Deng, Mingqui; Rymarquis, Linda; Lawrence, Richard J.; Garvey, Graeme S.; Gaeta, Robert T.] Bayer Crop Sci, 700 Chesterfield Pkwy West, Chesterfield, MO 63017 USA	Bayer AG; Bayer CropScience	Nagy, ED (corresponding author), Bayer Crop Sci, 700 Chesterfield Pkwy West, Chesterfield, MO 63017 USA.	ervin.nagy@bayer.com	Vega-Sanchez, Miguel E/K-3072-2012	Vega-Sanchez, Miguel E/0000-0003-0128-2743; Nagy, Ervin/0000-0002-7218-6313					45	11	11	1	13	SPRINGER	NEW YORK	ONE NEW YORK PLAZA, SUITE 4600, NEW YORK, NY, UNITED STATES	0721-7714	1432-203X		PLANT CELL REP	Plant Cell Reports	JUN	2021	40	6
J	Krishnan, V; Jolly, M; Vinutha, T; Manickavasagam, M; Sachdev, A				Krishnan, Veda; Jolly, Monica; Vinutha, T.; Manickavasagam, M.; Sachdev, Archana			Low phytate soybean: next generation metabolic engineering using CRISPR-Cas 9 genome editing technology	JOURNAL OF PLANT BIOCHEMISTRY AND BIOTECHNOLOGY			English	Article; Early Access						Soybean; Genome editing; Phytic acid; IPK1; Mineral bioavailability	EFFICIENT TARGETED MUTAGENESIS; PHYTIC ACID PHENOTYPE; ANALYSIS REVEALS; SEED DEVELOPMENT; RNA; PLANTS; MAIZE; TOOL; TRANSFORMATION; MUTATIONS	Next-generation metabolic engineering widens the possibility of using plants as biofactories for the mass production of metabolites. CRISPR/Cas9 system is the newest and the most widely adapted genome editing tool for metabolic engineering towards crop improvement. In this RNA guided approach, all sgRNAs are not equally efficient and it is essential to minimize the risk of using ineffective sgRNA…	[Krishnan, Veda; Jolly, Monica; Vinutha, T.; Sachdev, Archana] ICAR Indian Agr Res Inst IARI, Div Biochem, New Delhi 110012, India; [Krishnan, Veda; Manickavasagam, M.] Bharathidasan Univ, Dept Biotechnol, Thiruchirappalli 620024, India	Indian Council of Agricultural Research (ICAR); ICAR - Indian Agricultural Research Institute; Bharathidasan University	Krishnan, V; Sachdev, A (corresponding author), ICAR Indian Agr Res Inst IARI, Div Biochem, New Delhi 110012, India.;Krishnan, V (corresponding author), Bharathidasan Univ, Dept Biotechnol, Thiruchirappalli 620024, India.	vedabiochem@gmail.com; arcs_bio@yahoo.com		Krishnan, Veda/0000-0001-6439-3593	National Science Fund (NASF)-ICAR [RNAi/2001]	National Science Fund (NASF)-ICAR	AcknowledgementsWe would like to thank National Science Fund (NASF)-ICAR (RNAi/2001) for the grant and Grammarly (https://www.grammarly.com/) for the English language review.		58	0	0	3	3	SPRINGER INDIA	NEW DELHI	7TH FLOOR, VIJAYA BUILDING, 17, BARAKHAMBA ROAD, NEW DELHI, 110 001, INDIA	0971-7811	0974-1275		J PLANT BIOCHEM BIOT	J. Plant Biochem. Biotechnol.	2023 JUN 17	2023
J	Nguyen, CX; Dohnalkova, A; Hancock, CN; Kirk, KR; Stacey, G; Stacey, MG				Nguyen, Cuong X.; Dohnalkova, Alice; Hancock, C. Nathan; Kirk, Kendall R.; Stacey, Gary; Stacey, Minviluz G.			Critical role for uricase and xanthine dehydrogenase in soybean nitrogen fixation and nodule development	PLANT GENOME			English	Article							ROOT-NODULES; SYMBIOTIC LEGHEMOGLOBINS; REVERSE GENETICS; MEMBRANE-PROTEIN; EARLY SENESCENCE; IDENTIFICATION; NODULATION; DELETION; DIFFERENTIATION; PERSISTENCE	De novo purine biosynthesis is required for the incorporation of fixed nitrogen in ureide exporting nodules, as formed on soybean [Glycine max (L.) Merr.] roots. However, in many cases, the enzymes involved in this pathway have been deduced strictly from genome annotations with little direct genetic evidence, such as mutant studies, to confirm their biochemical function or importance to nodule de…	[Nguyen, Cuong X.; Stacey, Gary; Stacey, Minviluz G.] Univ Missouri, Div Plant Sci, Columbia, MO 65211 USA; [Dohnalkova, Alice] Pacific Northwest Natl Lab, Environm Mol Sci Lab, Richland, WA 99354 USA; [Hancock, C. Nathan] Univ South Carolina, Dept Biol & Geol, Aiken, SC 29801 USA; [Kirk, Kendall R.] Clemson Univ, Edisto Res & Educ Ctr, Blackville, SC 29817 USA; [Stacey, Gary] Univ Missouri, Div …	University of Missouri System; University of Missouri Columbia; United States Department of Energy (DOE); Pacific Northwest National Laboratory; Clemson University; University of Missouri System; University of Missouri Columbia	Stacey, MG (corresponding author), Univ Missouri, Div Plant Sci, Columbia, MO 65211 USA.	Staceym@missouri.edu		Nguyen, Cuong/0000-0002-8580-5865	National Science Foundation (Plant Genome Research Program) [1444581]; National Science Foundation, Plant Genome Research Project [IOS-1734145]; SC Soybean Board; Direct For Biological Sciences; Division Of Integrative Organismal Systems [1444581] Funding Source: National Science Foundation	National Science Foundation (Plant Genome Research Program)(National Science Foundation (NSF)NSF - Office of the Director (OD)); National Science Foundation, Plant Genome Research Project(National Science Foundation (NSF)); SC Soybean Board; Direct For Biological Sciences; Division Of Integrative Organismal Systems(National Science Foundation (NSF)NSF - Directorate for Biological Sciences (BIO))	We would like to thank to the Molecular Cytology core, University of Missouri, Columbia, MO, for microscopy assistance. Thisworkwas supported by theNational Science Foundation (Plant Genome Research Program) grant #1444581 to M.G.S. to develop soybean mutants for gene discovery and breeding in this important crop, and a National Science Foundation, Plant Genome Research Project, award number IOS-…		70	5	5	1	12	WILEY	HOBOKEN	111 RIVER ST, HOBOKEN 07030-5774, NJ USA		1940-3372		PLANT GENOME-US	Plant Genome	JUN	2023	16	2
J	Liu, S; Wang, XY; Li, QQ; Peng, WT; Zhang, ZM; Chu, PF; Guo, SJ; Fan, YL; Lyu, S				Liu, Shuang; Wang, Xiuyuan; Li, Qianqian; Peng, Wentao; Zhang, Zunmian; Chu, Pengfei; Guo, Shangjing; Fan, Yinglun; Lyu, Shanhua			AtGCS promoter-driven clustered regularly interspaced short palindromic repeats/Cas9 highly efficiently generates homozygous/biallelic mutations in the transformed roots by Agrobacterium rhizogenes-mediated transformation	FRONTIERS IN PLANT SCIENCE			English	Article						CRISPR/Cas9; genome; editing; homozygous/biallelic mutation; hairy root; gamma-glutamylcysteine; synthetase gene	HAIRY ROOTS; ARABIDOPSIS; REGENERATION; EXPRESSION; EVOLUTION; EXPLANTS; GENOMES; PROTEIN; SYSTEM; PLANTS	Agrobacterium rhizogenes-mediated (ARM) transformation is an efficient and powerful tool to generate transgenic roots to study root-related biology. For loss-of-function studies, transgenic-root-induced indel mutations by CRISPR/Cas9 only with homozygous/biallelic mutagenesis can exhibit mutant phenotype(s) (excluding recessive traits). However, a low frequency of homozygous mutants was produced …	[Liu, Shuang; Wang, Xiuyuan; Li, Qianqian; Peng, Wentao; Zhang, Zunmian; Chu, Pengfei; Guo, Shangjing; Fan, Yinglun; Lyu, Shanhua] Liaocheng Univ, Coll Agr, Liaocheng, Peoples R China	Liaocheng University	Fan, YL; Lyu, S (corresponding author), Liaocheng Univ, Coll Agr, Liaocheng, Peoples R China.	fanyinglun@lcu.edu.cn; lvshanhua@lcu.edu.cn			National Natural Science Foundation of China [31271751]; Natural Science Foundation of Shandong province [ZR2012CL16, ZR2010CQ025]; Industrial Upgrading Project of Shandong Agricultural Science and Technology Park [2019YQ035]	National Natural Science Foundation of China(National Natural Science Foundation of China (NSFC)); Natural Science Foundation of Shandong province(Natural Science Foundation of Shandong Province); Industrial Upgrading Project of Shandong Agricultural Science and Technology Park	This work was supported by National Natural Science Foundation of China (no. 31271751), and partially funded by Natural Science Foundation of Shandong province (no. ZR2012CL16 and ZR2010CQ025) and Industrial Upgrading Project of Shandong Agricultural Science and Technology Park (2019YQ035).		65	4	4	5	9	FRONTIERS MEDIA SA	LAUSANNE	AVENUE DU TRIBUNAL FEDERAL 34, LAUSANNE, CH-1015, SWITZERLAND	1664-462X			FRONT PLANT SCI	Front. Plant Sci.	OCT 18	2022	13
J	Wang, ZB; Shea, Z; Rosso, L; Shang, C; Li, JY; Bewick, P; Li, Q; Zhao, BY; Zhang, B				Wang, Zhibo; Shea, Zachary; Rosso, Luciana; Shang, Chao; Li, Jianyong; Bewick, Patrick; Li, Qi; Zhao, Bingyu; Zhang, Bo			Development of new mutant alleles and markers for KTI1 and KTI3 via CRISPR/Cas9-mediated mutagenesis to reduce trypsin inhibitor content and activity in soybean seeds	FRONTIERS IN PLANT SCIENCE			English	Article						soybean; anti-nutritional factor; Kunitz trypsin inhibitor (KTI); KTI1; KTI3; CRISPR; Cas9; allele-based selection marker	BOWMAN-BIRK INHIBITOR; CRYSTALLIZATION; QUALITY; GENES; MEAL	The digestibility of soybean meal can be severely impacted by trypsin inhibitor (TI), one of the most abundant anti-nutritional factors present in soybean seeds. TI can restrain the function of trypsin, a critical enzyme that breaks down proteins in the digestive tract. Soybean accessions with low TI content have been identified. However, it is challenging to breed the low TI trait into elite cul…	[Wang, Zhibo; Shea, Zachary; Rosso, Luciana; Shang, Chao; Bewick, Patrick; Li, Qi; Zhao, Bingyu; Zhang, Bo] Virginia Tech, Sch Plant & Environm Sci, Blacksburg, VA 24061 USA; [Li, Jianyong] Virginia Tech, Dept Biochem, Blacksburg, VA USA	Virginia Polytechnic Institute & State University; Virginia Polytechnic Institute & State University	Zhao, BY; Zhang, B (corresponding author), Virginia Tech, Sch Plant & Environm Sci, Blacksburg, VA 24061 USA.	bzhao07@vt.edu; zhang76@vt.edu			Virginia Soybean Board [467059]; Translational Plant Science Center at Virginia Tech; College of Agriculture and Life Sciences at Virginia Tech and Virginia Agricultural Experiment Station [VA160144]	Virginia Soybean Board; Translational Plant Science Center at Virginia Tech; College of Agriculture and Life Sciences at Virginia Tech and Virginia Agricultural Experiment Station	This work was supported by the Virginia Soybean Board (#467059) and a seed grant from the Translational Plant Science Center at Virginia Tech. An integrated internal competitive grant from the College of Agriculture and Life Sciences at Virginia Tech and Virginia Agricultural Experiment Station (VA160144).		56	0	0	4	4	FRONTIERS MEDIA SA	LAUSANNE	AVENUE DU TRIBUNAL FEDERAL 34, LAUSANNE, CH-1015, SWITZERLAND	1664-462X			FRONT PLANT SCI	Front. Plant Sci.	MAY 8	2023	14
J	Dong, SJ; Qin, YL; Vakulskas, CA; Collingwood, MA; Marand, M; Rigoulot, S; Zhu, L; Jiang, YP; Gu, WN; Fan, CY; Mangum, A; Chen, ZY; Yarnall, M; Zhong, H; Elumalai, S; Shi, L; Que, QD				Dong, Shujie; Qin, Yinping Lucy; Vakulskas, Christopher A.; Collingwood, Michael A.; Marand, Mariam; Rigoulot, Stephen; Zhu, Ling; Jiang, Yaping; Gu, Weining; Fan, Chunyang; Mangum, Anna; Chen, Zhongying; Yarnall, Michele; Zhong, Heng; Elumalai, Sivamani; Shi, Liang; Que, Qiudeng			Efficient Targeted Mutagenesis Mediated by CRISPR-Cas12a Ribonucleoprotein Complexes in Maize	FRONTIERS IN GENOME EDITING			English	Article						CRISPR-Cas12a; AsCas12a; LbCas12a; mutant Cas12a; ribonucleoprotein delivery; maize genome editing	GENOME; ENDONUCLEASE; SYSTEM	Recent advances in the development of CRISPR-Cas genome editing technologies have made it possible to perform targeted mutagenesis and precise gene replacement in crop plants. CRISPR-Cas9 and CRISPR-Cas12a are two main types of widely used genome editing systems. However, when CRISPR-Cas12a editing machinery is expressed from a transgene, some chromosomal targets encountered low editing frequency…	[Dong, Shujie; Qin, Yinping Lucy; Marand, Mariam; Rigoulot, Stephen; Zhu, Ling; Jiang, Yaping; Gu, Weining; Fan, Chunyang; Mangum, Anna; Chen, Zhongying; Yarnall, Michele; Zhong, Heng; Elumalai, Sivamani; Shi, Liang; Que, Qiudeng] Syngenta Crop Protect, Durham, NC 27703 USA; [Vakulskas, Christopher A.; Collingwood, Michael A.] Integrated DNA Technol, Coralville, IA USA	Syngenta	Dong, SJ; Que, QD (corresponding author), Syngenta Crop Protect, Durham, NC 27703 USA.	shujie.dong@syngenta.com; qiudeng.que@syngenta.com							44	11	11	2	11	FRONTIERS MEDIA SA	LAUSANNE	AVENUE DU TRIBUNAL FEDERAL 34, LAUSANNE, CH-1015, SWITZERLAND		2673-3439		FRONT GENOME EDIT	Front. Genome Edit.	MAY 12	2021	3
J	Khan, Z; Khan, SH; Sadia, B; Jamil, A; Mansoor, S				Khan, Zulqurnain; Khan, Sultan Habibullah; Sadia, Bushra; Jamil, Amer; Mansoor, Shahid			TALE-Mediated Inhibition of Replication of Begomoviruses	INTERNATIONAL JOURNAL OF AGRICULTURE AND BIOLOGY			English	Article						ZFNs; TALENs; CRISPR/Cas9; Begomoviruses; CLCuV	CASSAVA-MOSAIC-VIRUS; DNA-REPLICATION; RESISTANCE; CRISPR; BINDING; GEMINIVIRUSES; PROTEINS; RNA; TRANSCRIPTION; INTERFERENCE	During the last decade, unprecedented progress in the field of genome modification has been witnessed with various applications in basic and applied biology. Genome editing with specific DNA binding proteins has shown higher specificity and fidelity. Artificially engineered proteins such as zinc fingers (ZFs), transcription activator-like effectors (TALEs) and clustered regularly interspaced shor…	[Khan, Zulqurnain; Khan, Sultan Habibullah; Sadia, Bushra] Univ Agr Faisalabad, CABB, Faisalabad 38040, Pakistan; [Khan, Sultan Habibullah; Sadia, Bushra] Univ Agr Faisalabad, US PCAS AFS, Faisalabad 38040, Pakistan; [Jamil, Amer] Univ Agr Faisalabad, Dept Chem & Biochem, Faisalabad 38040, Pakistan; [Mansoor, Shahid] NIBGE, Jhang Rd, Faisalabad, Pakistan	University of Agriculture Faisalabad; University of Agriculture Faisalabad; University of Agriculture Faisalabad; Pakistan Institute of Engineering & Applied Science	Khan, SH (corresponding author), Univ Agr Faisalabad, US PCAS AFS, Faisalabad 38040, Pakistan.	sultan@uaf.edu.pk	Khan, Sultan Habibullah/GXM-4574-2022; Jamil, Amer/F-5034-2010; Khan, Zulqurnain/ABI-1156-2020	Khan, Sultan Habibullah/0000-0002-3200-5151; Jamil, Amer/0000-0003-4039-4166; Khan, Zulqurnain/0000-0002-6910-7389; Mansoor, Shahid/0000-0001-7418-1826	Higher Education Commission (HEC) of Pakistan under Indigenous Fellowship Program	Higher Education Commission (HEC) of Pakistan under Indigenous Fellowship Program	This work was supported by Higher Education Commission (HEC) of Pakistan under Indigenous Fellowship Program. We are thankful to Professor Caixia Goa, Institute of Genetics and Developmental Biology, Chinese Academy of Sciences, for her help and support in accomplishment of this study.		49	3	3	0	30	FRIENDS SCIENCE PUBLISHERS	FAISALABAD	399-B, PEOPLES COLONY NO 1, FAISALABAD, 38090, PAKISTAN	1560-8530	1814-9596		INT J AGRIC BIOL	Int. J. Agric. Biol.		2018	20	1
J	Biswas, S; Bridgeland, A; Irum, S; Thomson, MJ; Septiningsih, EM				Biswas, Sudip; Bridgeland, Aya; Irum, Samra; Thomson, Michael J.; Septiningsih, Endang M.			Optimization of Prime Editing in Rice, Peanut, Chickpea, and Cowpea Protoplasts by Restoration of GFP Activity	INTERNATIONAL JOURNAL OF MOLECULAR SCIENCES			English	Article						prime editing; CRISPR-Cas9; dual pegRNA; mutant GFP; legume; editing efficiency	TARGET BASE; CRISPR/CAS9; WHEAT; DNA	Precise editing of the plant genome has long been desired for functional genomic research and crop breeding. Prime editing is a newly developed precise editing technology based on CRISPRCas9, which uses an engineered reverse transcriptase (RT), a catalytically impaired Cas9 endonuclease (nCas9), and a prime editing guide RNA (pegRNA). In addition, prime editing has a wider range of editing types …	[Biswas, Sudip; Bridgeland, Aya; Irum, Samra; Thomson, Michael J.; Septiningsih, Endang M.] Texas A&M Univ, Dept Soil & Crop Sci, College Stn, TX 77843 USA; [Irum, Samra] Int Islamic Univ, Dept Biol Sci, Islamabad 44000, Pakistan; [Bridgeland, Aya] USDA ARS, Southern Plains Agr Res Ctr, College Stn, TX 77845 USA	Texas A&M University System; Texas A&M University College Station; International Islamic University, Pakistan; United States Department of Agriculture (USDA)	Septiningsih, EM (corresponding author), Texas A&M Univ, Dept Soil & Crop Sci, College Stn, TX 77843 USA.	eseptiningsih@tamu.edu		Thomson, Michael/0000-0003-1868-6867; Septiningsih, Endang/0000-0002-9481-304X	USDA NIFA [2022-67013-36210]; Texas A&M AgriLife Research	USDA NIFA(United States Department of Agriculture (USDA)); Texas A&M AgriLife Research	This study was partly funded by USDA NIFA #2020-67013-31811 to E.M.S. and M.J.T and USDA NIFA #2022-67013-36210 and Texas A&M AgriLife Research to E.M.S.		52	4	4	3	12	MDPI	BASEL	ST ALBAN-ANLAGE 66, CH-4052 BASEL, SWITZERLAND		1422-0067		INT J MOL SCI	Int. J. Mol. Sci.	SEP	2022	23	17
J	Kong, QH; Li, J; Wang, SD; Feng, XZ; Shou, HX				Kong, Qihui; Li, Jie; Wang, Shoudong; Feng, Xianzhong; Shou, Huixia			Combination of Hairy Root and Whole-Plant Transformation Protocols to Achieve Efficient CRISPR/Cas9 Genome Editing in Soybean	PLANTS-BASEL			English	Article						soybean transformation; CRISPR; Cas9; hairy root; genome-editing	AGROBACTERIUM-RHIZOGENES; MEDIATED TRANSFORMATION; TARGETED MUTAGENESIS; SEED; TOOL; DNA	The new gene-editing technology CRISPR/Cas system has been widely used for genome engineering in various organisms. Since the CRISPR/Cas gene-editing system has a certain possibility of low efficiency and the whole plant transformation of soybean is time-consuming and laborious, it is important to evaluate the editing efficiency of designed CRISPR constructs before the stable whole plant transfor…	[Kong, Qihui; Li, Jie; Shou, Huixia] Zhejiang Univ, Coll Life Sci, State Key Lab Plant Physiol & Biochem, Hangzhou 310058, Peoples R China; [Kong, Qihui; Wang, Shoudong; Feng, Xianzhong; Shou, Huixia] Zhejiang Lab, Hangzhou 310012, Peoples R China; [Wang, Shoudong; Feng, Xianzhong] Chinese Acad Sci, Northeast Inst Geog & Agroecol, Key Lab Soybean Mol Design Breeding, Changchun 130102, Peoples R C…	Zhejiang University; Zhejiang Laboratory; Chinese Academy of Sciences; Northeast Institute of Geography & Agroecology, CAS	Shou, HX (corresponding author), Zhejiang Univ, Coll Life Sci, State Key Lab Plant Physiol & Biochem, Hangzhou 310058, Peoples R China.;Shou, HX (corresponding author), Zhejiang Lab, Hangzhou 310012, Peoples R China.	huixia@zju.edu.cn		feng, xian zhong/0000-0002-7129-3731; Jie, Li/0000-0002-2435-9646	Key R&D Program of Zhejiang Province [2021C02057]; key research project of Zhejiang Lab [2021PE0AC04]	Key R&D Program of Zhejiang Province; key research project of Zhejiang Lab	This work was supported by the Key R&D Program of Zhejiang Province (2021C02057) and the key research project of Zhejiang Lab (2021PE0AC04).		41	0	0	19	19	MDPI	BASEL	ST ALBAN-ANLAGE 66, CH-4052 BASEL, SWITZERLAND		2223-7747		PLANTS-BASEL	Plants-Basel	MAR	2023	12	5
J	Frare, R; Stritzler, M; Gomez, C; Tajima, H; Pascuan, C; Lopez-Fernandez, MP; Bottero, E; Nikel, PI; Alleva, K; Ayub, N; Blumwald, E; Soto, G				Frare, Romina; Stritzler, Margarita; Gomez, Cristina; Tajima, Hiromi; Pascuan, Cecilia; Paula Lopez-Fernandez, Maria; Bottero, Emilia; Nikel, Pablo Ivan; Alleva, Karina; Ayub, Nicolas; Blumwald, Eduardo; Soto, Gabriela			Retrotransposon and CRISPR/Cas9-mediated knockout of NOD26 impairs the legume-rhizobia symbiosis	PLANT CELL TISSUE AND ORGAN CULTURE			English	Article						Symbiosis; Legume; Rhizobia; Water; Ammonia; Nodulin-26	POLLEN-SPECIFIC AQUAPORINS; SOYBEAN NODULIN 26; PERIBACTEROID MEMBRANE; GENE-EXPRESSION; ROOT-NODULES; WATER; PHOSPHORYLATION; TRANSFORMATION; PERMEABILITY; GENOME	The multifunctional channel NOD26, identified and extensively studied (both biochemically and biophysically) in soybean, is a major protein component of the symbiosome membrane. The water and ammonia transport activities of NOD26 are thought to be important for nodule development, osmotic balance, and ammonia efflux from the symbiosome. However, the widely accepted relevance of NOD26 in nitrogen-…	[Frare, Romina; Stritzler, Margarita; Gomez, Cristina; Pascuan, Cecilia; Bottero, Emilia; Ayub, Nicolas; Soto, Gabriela] Inst Agrobiotecnol & Biol Mol IABIMO CONICET, Buenos Aires, DF, Argentina; [Frare, Romina; Stritzler, Margarita; Gomez, Cristina; Pascuan, Cecilia; Bottero, Emilia; Ayub, Nicolas; Soto, Gabriela] Inst Genet IGEAF INTA, Buenos Aires, DF, Argentina; [Tajima, Hiromi; Blumwald, Edu…	University of California System; University of California Davis; University of Buenos Aires; Novo Nordisk Foundation; Technical University of Denmark; Consejo Nacional de Investigaciones Cientificas y Tecnicas (CONICET); University of Buenos Aires	Soto, G (corresponding author), Inst Agrobiotecnol & Biol Mol IABIMO CONICET, Buenos Aires, DF, Argentina.;Soto, G (corresponding author), Inst Genet IGEAF INTA, Buenos Aires, DF, Argentina.	soto.gabrielacinthia@inta.gob.ar	Nikel, Pablo Ivan/L-4146-2014	Nikel, Pablo Ivan/0000-0002-9313-7481; Pascuan, Cecilia/0000-0002-2569-653X	FONCyT (Argentina) [PICT-2015-0090, PICT-2017-0484, PICT-2020-00004]; CONICET (Argentina) [PIP-2014-2106]; Biotechnology Program of INTA (Argentina) [PEI115, PEI116]	FONCyT (Argentina)(FONCyT); CONICET (Argentina)(Consejo Nacional de Investigaciones Cientificas y Tecnicas (CONICET)); Biotechnology Program of INTA (Argentina)	This work was supported by FONCyT (Argentina), Grants PICT-2015-0090, PICT-2017-0484 and PICT-2020-00004 to GS, and by CONICET-PIP-2014-2106 (Argentina) and Biotechnology Program of INTA-PEI115 and PEI116 (Argentina).		47	0	0	6	9	SPRINGER	DORDRECHT	VAN GODEWIJCKSTRAAT 30, 3311 GZ DORDRECHT, NETHERLANDS	0167-6857	1573-5044		PLANT CELL TISS ORG	Plant Cell Tissue Organ Cult.	NOV	2022	151	2
J	Qu, S; Jiao, YL; Abraham, L; Wang, PW				Qu, Shuo; Jiao, Yaolei; Abraham, Lamboro; Wang, Piwu			Correlation Analysis of New Soybean [Glycine max (L.) Merr] Gene Gm15G117700 with Oleic Acid	PHYTON-INTERNATIONAL JOURNAL OF EXPERIMENTAL BOTANY			English	Article						Soybean; Gm15G117700 genes; cloning; expression vector	DESATURASE	The fatty acid dehydrogenase gene plays an important role in regulating the oleic acid content in soybean. Genome-wide association study screened out soybean oleic acid related gene Gm15G117700. A fragment size of 693bp was obtained by PCR amplification of the gene and, it was connected by seamless cloning technology to the pMD18T cloning vector. Based on the gene sequence cloned, bioinformatic a…	[Qu, Shuo; Wang, Piwu] Jilin Agr Univ, Plant Biotechnol Ctr, Changchun 130018, Peoples R China; [Jiao, Yaolei; Abraham, Lamboro] Jilin Agr Univ, Coll Agron, Changchun 130018, Peoples R China	Jilin Agricultural University; Jilin Agricultural University	Wang, PW (corresponding author), Jilin Agr Univ, Plant Biotechnol Ctr, Changchun 130018, Peoples R China.	peiwuw@163.com			Chinese National Natural Science Foundation [31571689]; Major National Science and Technology Project for New Varieties of Genetically Modified Organisms [2016ZX08004-004-003]	Chinese National Natural Science Foundation(National Natural Science Foundation of China (NSFC)); Major National Science and Technology Project for New Varieties of Genetically Modified Organisms	This study was supported by Chinese National Natural Science Foundation (31571689) and Major National Science and Technology Project for New Varieties of Genetically Modified Organisms (2016ZX08004-004-003).		22	5	5	5	19	TECH SCIENCE PRESS	HENDERSON	871 CORONADO CENTER DR, SUTE 200, HENDERSON, NV 89052 USA	0031-9457	1851-5657		PHYTON-INT J EXP BOT	Phyton-Int. J. Exp. Bot.		2021	90	4
J	Gu, B; Shao, GD; Gao, WX; Miao, JQ; Wang, QH; Liu, XL; Tyler, BM				Gu, Biao; Shao, Guangda; Gao, Wenxin; Miao, Jianqiang; Wang, Qinhu; Liu, Xili; Tyler, Brett M.			Transcriptional Variability Associated With CRISPR-Mediated Gene Replacements at the Phytophthora sojae Avr1b-1 Locus	FRONTIERS IN MICROBIOLOGY			English	Article						Phytophthora sojae; RXLR effector; clustered regularly interspaced short palindromic repeat; gene replacement; transcriptional variation		Transcriptional plasticity enables oomycetes to rapidly adapt to environmental challenges including emerging host resistance. For example, the soybean pathogen Phytophthora sojae can overcome resistance conferred by the host resistance gene Rps1b through natural silencing of its corresponding effector gene, Avr1b-1. With the Phytophthora CRISPR/Cas9 genome editing system, it is possible to genera…	[Gu, Biao; Shao, Guangda; Gao, Wenxin; Miao, Jianqiang; Wang, Qinhu; Liu, Xili] Northwest A&F Univ, State Key Lab Crop Stress Biol Arid Areas, Yangling, Shaanxi, Peoples R China; [Gu, Biao; Shao, Guangda; Gao, Wenxin; Miao, Jianqiang; Wang, Qinhu; Liu, Xili] Northwest A&F Univ, Coll Plant Protect, Yangling, Shaanxi, Peoples R China; [Tyler, Brett M.] Oregon State Univ, Dept Bot & Plant Pathol, Co…	Northwest A&F University - China; Northwest A&F University - China; Oregon State University; Oregon State University	Liu, XL (corresponding author), Northwest A&F Univ, State Key Lab Crop Stress Biol Arid Areas, Yangling, Shaanxi, Peoples R China.;Liu, XL (corresponding author), Northwest A&F Univ, Coll Plant Protect, Yangling, Shaanxi, Peoples R China.;Tyler, BM (corresponding author), Oregon State Univ, Dept Bot & Plant Pathol, Corvallis, OR 97331 USA.;Tyler, BM (corresponding author), Oregon State Univ, Ctr …	seedling@nwafu.edu.cn; Brett.Tyler@oregonstate.edu	Wang, Qinhu/AAD-4793-2021; Gu, Biao/AAT-8220-2021; wang, xiao/HZI-9156-2023; Wang, Qinhu/I-6274-2012	Wang, Qinhu/0000-0003-1251-073X; Wang, Qinhu/0000-0003-1251-073X; Gu, Biao/0000-0002-5560-9388	National Natural Science Foundation of China [31301644]; China Postdoctoral Science Foundation [2015M582716]; Changjiang Scholars Program of China [T2016106]; Agriculture and Food Research Initiative of the USDA NIFA [2018-67013-28438]; Oregon State University	National Natural Science Foundation of China(National Natural Science Foundation of China (NSFC)); China Postdoctoral Science Foundation(China Postdoctoral Science Foundation); Changjiang Scholars Program of China(Program for Changjiang Scholars & Innovative Research Team in University (PCSIRT)); Agriculture and Food Research Initiative of the USDA NIFA; Oregon State University	This study was supported by the National Natural Science Foundation of China (31301644), China Postdoctoral Science Foundation (2015M582716), The Changjiang Scholars Program of China (T2016106), grant #2018-67013-28438 to BT from the Agriculture and Food Research Initiative of the USDA NIFA, and Oregon State University.		48	3	4	1	8	FRONTIERS MEDIA SA	LAUSANNE	AVENUE DU TRIBUNAL FEDERAL 34, LAUSANNE, CH-1015, SWITZERLAND		1664-302X		FRONT MICROBIOL	Front. Microbiol.	MAR 18	2021	12
J	Khatun, M; Sarkar, S; Era, FM; Islam, AKMM; Anwar, MP; Fahad, S; Datta, R; Islam, AKMA				Khatun, Marium; Sarkar, Sumi; Era, Farzana Mustafa; Islam, A. K. M. Mominul; Anwar, Md. Parvez; Fahad, Shah; Datta, Rahul; Islam, A. K. M. Aminul			Drought Stress in Grain Legumes: Effects, Tolerance Mechanisms and Management	AGRONOMY-BASEL			English	Article						grain legumes; drought stress; effects; tolerance mechanism; management approaches	CICER-ARIETINUM L.; BEAN PHASEOLUS-VULGARIS; ANTIOXIDATIVE DEFENSE SYSTEM; TRANSGENIC SOYBEAN PLANTS; SHORT-DURATION PIGEONPEA; GENOME-WIDE ASSOCIATION; WATER-USE EFFICIENCY; ABIOTIC STRESS; ARABIDOPSIS-THALIANA; SEED YIELD	Grain legumes are important sources of proteins, essential micronutrients and vitamins and for human nutrition. Climate change, including drought, is a severe threat to grain legume production throughout the world. In this review, the morpho-physiological, physio-biochemical and molecular levels of drought stress in legumes are described. Moreover, different tolerance mechanisms, such as the morp…	[Khatun, Marium; Sarkar, Sumi; Era, Farzana Mustafa; Islam, A. K. M. Aminul] Bangabandhu Sheikh Mujibur Rahman Agr Univ, Dept Genet & Plant Breeding, Gazipur 1706, Bangladesh; [Islam, A. K. M. Mominul; Anwar, Md. Parvez] Bangladesh Agr Univ, Dept Agron, Mymensingh 2202, Bangladesh; [Fahad, Shah] Hainan Univ, Coll Trop Crops, Hainan Key Lab Sustainable Utilizat Trop Bioresou, Haikou 570228, Hainan…	Bangabandhu Sheikh Mujibur Rahman Agricultural University (BSMRAU); Bangladesh Agricultural University (BAU); Hainan University; Mendel University in Brno	Islam, AKMA (corresponding author), Bangabandhu Sheikh Mujibur Rahman Agr Univ, Dept Genet & Plant Breeding, Gazipur 1706, Bangladesh.;Fahad, S (corresponding author), Hainan Univ, Coll Trop Crops, Hainan Key Lab Sustainable Utilizat Trop Bioresou, Haikou 570228, Hainan, Peoples R China.;Datta, R (corresponding author), Mendel Univ Brno, Fac Forestry & Wood Technol, Dept Geol & Pedol, Zemedelska1…	mariumkhatun6225@gmail.com; sumisarkarnupur14@gmail.com; farzana@bsmrau.edu.bd; akmmominulislam@bau.edu.bd; parvezanwar@bau.edu.bd; shah_fahad80@yahoo.com; rahulmedcure@gmail.com; aminulgpb@bsmrau.edu.bd	Fahad, Shah/J-7265-2019; Fahad, Shah/GZM-2604-2022; Datta, Rahul/J-9495-2014; Islam, A. K. M. Aminul/R-2911-2018; ISLAM, A K M Mominul/I-9026-2017	Fahad, Shah/0000-0002-7525-0296; Datta, Rahul/0000-0001-9001-2555; Islam, A. K. M. Aminul/0000-0001-8270-5968; ISLAM, A K M Mominul/0000-0002-9902-0639; Anwar, Md. Parvez/0000-0002-6853-9382; Khatun, Marium/0000-0002-6248-7067	Bangabandhu Sheikh Mujibur Rahman Agricultural University, Gazipur, Bangladesh	Bangabandhu Sheikh Mujibur Rahman Agricultural University, Gazipur, Bangladesh	he authors would like to acknowledge their gratitude towards university authority for the support from Bangabandhu Sheikh Mujibur Rahman Agricultural University, Gazipur 1706, Bangladesh through research program of Department of Genetics and Plant Breeding.		277	22	23	20	58	MDPI	BASEL	ST ALBAN-ANLAGE 66, CH-4052 BASEL, SWITZERLAND		2073-4395		AGRONOMY-BASEL	Agronomy-Basel	DEC	2021	11	12
J	Xiao, ZF; Jin, YK; Zhang, Q; Lamboro, A; Dong, BZ; Yang, ZY; Wang, PW				Xiao, Zhifeng; Jin, Yukun; Zhang, Qi; Lamboro, Abraham; Dong, Baozhu; Yang, Zhuoyu; Wang, Piwu			Construction and Functional Analysis of CRISPR/Cas9 Vector of FAD2 Gene Family in Soybean	PHYTON-INTERNATIONAL JOURNAL OF EXPERIMENTAL BOTANY			English	Article						Soybean; FAD2 gene family; CRISPR; Cas9; oleic acid content	OIL; CULTIVARS; QUALITY; PROTEIN; SEEDS	Soybean oleic acid content is one of the important indexes to evaluate the quality of soybean oil. In the synthesis pathway of soybean fatty acids, the FAD2 gene family is the key gene that regulates the production of linoleic acid from soybean oleic acid. In this study, CRISPR/Cas9 gene editing technology was used to regulate FAD2 gene expression. Firstly, the CRISPR/Cas9 single knockout vectors…	[Xiao, Zhifeng; Jin, Yukun; Zhang, Qi; Lamboro, Abraham; Dong, Baozhu; Yang, Zhuoyu; Wang, Piwu] Jilin Agr Univ, Coll Agron, Changchun 130118, Peoples R China	Jilin Agricultural University	Wang, PW (corresponding author), Jilin Agr Univ, Coll Agron, Changchun 130118, Peoples R China.	peiwuw@163.com							28	2	2	10	39	TECH SCIENCE PRESS	HENDERSON	871 CORONADO CENTER DR, SUTE 200, HENDERSON, NV 89052 USA	0031-9457	1851-5657		PHYTON-INT J EXP BOT	Phyton-Int. J. Exp. Bot.		2022	91	2
J	Shu, HM; Luo, ZL; Peng, Z; Wang, JP				Shu, Hongmei; Luo, Ziliang; Peng, Ze; Wang, Jianping			The application of CRISPR/Cas9 in hairy roots to explore the functions of AhNFR1 and AhNFR5 genes during peanut nodulation	BMC PLANT BIOLOGY			English	Article						CRISPR; Cas9; Mutants; Nod factor receptor (NFR) genes; Nodulation; Peanut; Symbiosis	5 NFR5 GENES; ARACHIS-HYPOGAEA; RECEPTOR; LEGUME; GENOME; PERCEPTION; EXPRESSION; RECOGNITION; SEQUENCE; TOOL	Background Peanut is an important legume crop growing worldwide. With the published allotetraploid genomes, further functional studies of the genes in peanut are very critical for crop improvement. CRISPR/Cas9 system is emerging as a robust tool for gene functional study and crop improvement, which haven't been extensively utilized in peanut yet. Peanut plant forms root nodules to fix nitrogen th…	[Shu, Hongmei] Jiangsu Acad Agr Sci, Inst Ind Crops, Nanjing 210014, Peoples R China; [Shu, Hongmei; Luo, Ziliang; Peng, Ze; Wang, Jianping] Univ Florida, Agron Dept, Gainesville, FL 32610 USA	Jiangsu Academy of Agricultural Sciences; State University System of Florida; University of Florida	Wang, JP (corresponding author), Univ Florida, Agron Dept, Gainesville, FL 32610 USA.	wangjp@ufl.edu	Luo, Ziliang/AAZ-9187-2021	Wang, Jianping/0000-0002-0259-1508	Florida Peanut Producers Association; University of Florida IFAS Early Career Scientists Award; USDA National Institute of Food and Agriculture, Hatch Project [1011664]	Florida Peanut Producers Association; University of Florida IFAS Early Career Scientists Award; USDA National Institute of Food and Agriculture, Hatch Project	This study was funded by the Florida Peanut Producers Association, the University of Florida IFAS Early Career Scientists Award, and USDA National Institute of Food and Agriculture, Hatch Project 1011664. The funding agencies were not involved in the designing of the study and collection, analysis and interpretation of the data, and in the writing of the manuscript.		48	16	18	9	29	BMC	LONDON	CAMPUS, 4 CRINAN ST, LONDON N1 9XW, ENGLAND	1471-2229			BMC PLANT BIOL	BMC Plant Biol.	SEP 7	2020	20	1
J	Shi, L; Li, XN; Xue, LL; Zhang, J; Huang, BY; Sun, ZQ; Zhang, ZX; Dai, XD; Han, SY; Dong, WZ; Zhang, XY				Shi, Lei; Li, Xiaona; Xue, Lulu; Zhang, Jin; Huang, Bingyan; Sun, Ziqi; Zhang, Zhongxin; Dai, Xiaodong; Han, Suoyi; Dong, Wenzhao; Zhang, Xinyou			Creation of herbicide-resistance in allotetraploid peanut using CRISPR/Cas9-meditated cytosine base-editing	PLANT BIOTECHNOLOGY JOURNAL			English	Article; Early Access						Peanut (Arachis hypogaea L; ); CRISPR; Cas9; base-editing; ALS; herbicide-resistant	GENOMIC DNA		[Shi, Lei; Li, Xiaona; Xue, Lulu; Zhang, Jin; Huang, Bingyan; Sun, Ziqi; Zhang, Zhongxin; Dai, Xiaodong; Han, Suoyi; Dong, Wenzhao; Zhang, Xinyou] Henan Acad Crops Mol Breeding, Key Lab Oil Crops Huang Huai Hai Plains, Henan Prov Key Lab Oil Crops Improvement, Natl & Prov Joint Engn Lab Peanut Genet Improvemen, Zhengzhou, Henan, Peoples R China; [Shi, Lei; Li, Xiaona; Xue, Lulu; Zhang, Jin; Huang…	Shennong Laboratory	Zhang, XY (corresponding author), Henan Acad Crops Mol Breeding, Key Lab Oil Crops Huang Huai Hai Plains, Henan Prov Key Lab Oil Crops Improvement, Natl & Prov Joint Engn Lab Peanut Genet Improvemen, Zhengzhou, Henan, Peoples R China.;Zhang, XY (corresponding author), Henan Biol Breeding Ctr Co Ltd, Zhengzhou, Henan, Peoples R China.;Zhang, XY (corresponding author), Shennong Lab, Zhengzhou, Hena…	haasxinyou@163.com			National Key Research and Development Program of China [2022YFD1200400]; Natural Science Foundation of Henan Province [222301420026]; Key Project of Science and Technology of Henan Province [201300111000, 221100110300]; Programs for Science and Technology Development of Henan Province [212102110256]; China Agriculture Research System of MARA [CARS-13]; Henan Province Agriculture Research System […	National Key Research and Development Program of China; Natural Science Foundation of Henan Province; Key Project of Science and Technology of Henan Province; Programs for Science and Technology Development of Henan Province; China Agriculture Research System of MARA; Henan Province Agriculture Research System; China Agriculture Research System of MOF	This study was supported by grants from the National Key Research and Development Program of China (2022YFD1200400), the Joint Funds of Natural Science Foundation of Henan Province (222301420026), the Key Project of Science and Technology of Henan Province (201300111000, 221100110300), the Programs for Science and Technology Development of Henan Province (212102110256), China Agriculture Research…		5	0	0	4	4	WILEY	HOBOKEN	111 RIVER ST, HOBOKEN 07030-5774, NJ USA	1467-7644	1467-7652		PLANT BIOTECHNOL J	Plant Biotechnol. J.	2023 JUL 3	2023
J	Zhang, L; Wang, YZ; Li, T; Qiu, HM; Xia, ZJ; Dong, YS				Zhang, Ling; Wang, Yingzhe; Li, Tong; Qiu, Hongmei; Xia, Zhengjun; Dong, Yingshan			Target-specific mutations efficiency at multiple loci of CRISPR/Cas9 system using one sgRNA in soybean	TRANSGENIC RESEARCH			English	Article						Soybean; CRISPR; Cas9; GmPDS genes; Mutation efficiency	DOUBLE-STRAND BREAKS; GENOME; RICE; MUTAGENESIS; GENERATION; PLANTS	Soybean has a palaeopolyploid genome with nearly 75% of the genes present in multiple copies. Although the CRISPR/Cas9 system has been employed in soybean to generate site-directed mutagenesis, a systematical assessment of mutation efficiency of the CRISPR/Cas9 system for the multiple-copy genes is still urgently needed. Here, we successfully optimize one sgRNA CRISPR/Cas9 system in soybean by te…	[Zhang, Ling; Wang, Yingzhe; Li, Tong; Qiu, Hongmei; Dong, Yingshan] Jilin Acad Agr Sci, Jilin Prov Key Lab Agr Biotechnol, Changchun 130033, Jilin, Peoples R China; [Xia, Zhengjun] Chinese Acad Sci, Innovat Acad Seed Design, Northeast Inst Geog & Agroecol, Harbin, Peoples R China	Jilin Academy of Agricultural Sciences; Chinese Academy of Sciences; Northeast Institute of Geography & Agroecology, CAS	Dong, YS (corresponding author), Jilin Acad Agr Sci, Jilin Prov Key Lab Agr Biotechnol, Changchun 130033, Jilin, Peoples R China.	zly_jaas@126.com; yingzhe120@163.com; litong869@163.com; qhm2001-2005@163.com; xiazhj@iga.ac.cn; yingsdong@163.com		ZHANG, LING/0000-0002-2708-1176	National Natural Science Foundation of China [31501327]; Jilin Scientific and Technological Development Program [20170101014JC]; Agricultural Science and Technology Innovation Project of Jilin Province [CXGC2017ZY024, CXGC2018ZY027]; Ministry of Agriculture of China for Transgenic Research [2016ZX08004-004]	National Natural Science Foundation of China(National Natural Science Foundation of China (NSFC)); Jilin Scientific and Technological Development Program; Agricultural Science and Technology Innovation Project of Jilin Province; Ministry of Agriculture of China for Transgenic Research	This study was supported by National Natural Science Foundation of China (31501327), the Jilin Scientific and Technological Development Program (20170101014JC) and the Agricultural Science and Technology Innovation Project of Jilin Province (CXGC2017ZY024 and CXGC2018ZY027) to Dr. Ling Zhang. The Ministry of Agriculture of China for Transgenic Research (2016ZX08004-004) to Dr. Yingshan Dong. We a…		24	4	5	3	28	SPRINGER	DORDRECHT	VAN GODEWIJCKSTRAAT 30, 3311 GZ DORDRECHT, NETHERLANDS	0962-8819	1573-9368		TRANSGENIC RES	Transgenic Res.	FEB	2021	30	1
J	Jacobs, TB; LaFayette, PR; Schmitz, RJ; Parrott, WA				Jacobs, Thomas B.; LaFayette, Peter R.; Schmitz, Robert J.; Parrott, Wayne A.			Targeted genome modifications in soybean with CRISPR/Cas9	BMC BIOTECHNOLOGY			English	Article						CRISPR/Cas9; Plant transformation; Soybean; Genomic engineering; Gene targeting; Hairy roots	T-DNA; MUTAGENESIS; RNA; TRANSFORMATION; ARABIDOPSIS; EFFICIENCY; GENES; RICE; SPECIFICITY; INTEGRATION	Background: The ability to selectively alter genomic DNA sequences in vivo is a powerful tool for basic and applied research. The CRISPR/Cas9 system precisely mutates DNA sequences in a number of organisms. Here, the CRISPR/Cas9 system is shown to be effective in soybean by knocking-out a green fluorescent protein (GFP) transgene and modifying nine endogenous loci. Results: Targeted DNA mutations…	[Jacobs, Thomas B.; Parrott, Wayne A.] Univ Georgia, Inst Plant Breeding Genet & Genom, Athens, GA 30602 USA; [LaFayette, Peter R.; Parrott, Wayne A.] Univ Georgia, Dept Crop & Soil Sci, Athens, GA 30602 USA; [Jacobs, Thomas B.; LaFayette, Peter R.; Parrott, Wayne A.] Univ Georgia, Ctr Appl Genet Technol, Athens, GA 30602 USA; [Schmitz, Robert J.] Univ Georgia, Dept Genet, Athens, GA 30602 USA; […	University System of Georgia; University of Georgia; University System of Georgia; University of Georgia; University System of Georgia; University of Georgia; University System of Georgia; University of Georgia; Cornell University; Boyce Thompson Institute for Plant Research	Jacobs, TB (corresponding author), Cornell Univ, Boyce Thompson Inst Plant Res, Tower Rd, Ithaca, NY 14853 USA.	tom.b.jacobs@gmail.com	Jacobs, Thomas B. B./AAW-6427-2021; Schmitz, Robert/AAY-7659-2020	Jacobs, Thomas B. B./0000-0002-5408-492X; Schmitz, Robert/0000-0001-7538-6663	United Soybean Board; National Science Foundation [IOS-1339194]; Direct For Biological Sciences; Division Of Integrative Organismal Systems [1339194] Funding Source: National Science Foundation	United Soybean Board; National Science Foundation(National Science Foundation (NSF)); Direct For Biological Sciences; Division Of Integrative Organismal Systems(National Science Foundation (NSF)NSF - Directorate for Biological Sciences (BIO))	This work was supported by the United Soybean Board, monies allocated to the Georgia Agricultural Experiment Stations and a research grant to RS from the National Science Foundation (IOS-1339194). We would like to thank John Finer from The Ohio State University for the GFP soybean line. Laboratory members M. Ortega, A. Umansky, N. Lawler, A. Disharoon, B. Spaid, D. Mehalakes, C. Niederhuth, and N…		47	340	399	21	284	BMC	LONDON	CAMPUS, 4 CRINAN ST, LONDON N1 9XW, ENGLAND		1472-6750		BMC BIOTECHNOL	BMC Biotechnol.	MAR 12	2015	15
J	al Amin, N; Ahmad, N; Wu, N; Pu, XM; Ma, T; Du, YY; Bo, XX; Wang, N; Sharif, R; Wang, PW				al Amin, Noor; Ahmad, Naveed; Wu, Nan; Pu, Xiumin; Ma, Tong; Du, Yeyao; Bo, Xiaoxue; Wang, Nan; Sharif, Rahat; Wang, Piwu			CRISPR-Cas9 mediated targeted disruption of FAD2-2 microsomal omega-6 desaturase in soybean (Glycine max.L)	BMC BIOTECHNOLOGY			English	Article						CRISPR-Cas9; Targeted mutagenesis; FAD2-2; Oleic acid; Soybean	MICROSOMAL OLEATE DESATURASE; MOLECULAR-CLONING; CRISPR/CAS9 SYSTEM; GENE; EXPRESSION; ARABIDOPSIS; ACID; FAD2; RNA; SPECIFICITY	Background: Recent innovation in the field of genome engineering encompasses numerous levels of plant genome engineering which attract the substantial excitement of plant biologist worldwide. RNA-guided CRISPR Cas9 system has appeared a promising tool in site-directed mutagenesis due to its innovative utilization in different branches of biology. CRISPR-Cas9 nuclease system have supersedes all pr…	[al Amin, Noor; Wu, Nan; Pu, Xiumin; Ma, Tong; Du, Yeyao; Bo, Xiaoxue; Wang, Nan; Sharif, Rahat; Wang, Piwu] Jilin Agr Univ, Coll Agron, Ctr Plant Biotechnol, Changchun 130118, Jilin, Peoples R China; [Ahmad, Naveed] Jilin Agr Univ, Minist Educ, Engn Res Ctr Bioreactor & Pharmaceut Dev, Changchun 130118, Jilin, Peoples R China	Jilin Agricultural University; Jilin Agricultural University	Wang, PW (corresponding author), Jilin Agr Univ, Coll Agron, Ctr Plant Biotechnol, Changchun 130118, Jilin, Peoples R China.	peiwuw@163.com	Zhang, Shuo/IUO-8909-2023; ZHOU, YUN/ISA-9160-2023; ZHOU, yf/IAO-5497-2023; Ahmad, Naveed/HJG-9755-2022; Ahmad, Naveed/ISV-0081-2023; SHARIF, RAHAT/AAB-1748-2021	ZHOU, YUN/0009-0003-5061-8730; Ahmad, Naveed/0000-0003-2038-2838; Ahmad, Naveed/0000-0003-2038-2838;	Natural science foundation of china [317710333]	Natural science foundation of china(National Natural Science Foundation of China (NSFC))	This project was funded by the Natural science foundation of china under grant number (317710333).		41	63	66	6	26	BMC	LONDON	CAMPUS, 4 CRINAN ST, LONDON N1 9XW, ENGLAND	1472-6750			BMC BIOTECHNOL	BMC Biotechnol.	JAN 28	2019	19
J	Michno, JM; Wang, XB; Liu, JQ; Curtin, SJ; Kono, TJY; Stupar, RM				Michno, Jean-Michel; Wang, Xiaobo; Liu, Junqi; Curtin, Shaun J.; Kono, Thomas J. Y.; Stupar, Robert M.			CRISPR/Cas mutagenesis of soybean and Medicago truncatula using a new web-tool and a modified Cas9 enzyme	GM CROPS & FOOD-BIOTECHNOLOGY IN AGRICULTURE AND THE FOOD CHAIN			English	Article						CRISPR/Cas9; genome engineering; hairy roots; Medicago; soybean; targeted mutagenesis	RNA; ARABIDOPSIS; MULTIPLEX; CLEAVAGE; SEQUENCE; SYSTEM; ROOTS	The CRISPR/Cas9 system is rapidly becoming the reagent of choice for targeted mutagenesis and gene editing in crop species. There are currently intense research efforts in the crop sciences to identify efficient CRISPR/Cas9 platforms to carry out targeted mutagenesis and gene editing projects. These efforts typically result in the incremental tweaking of various platform components including the …	[Michno, Jean-Michel; Wang, Xiaobo; Liu, Junqi; Curtin, Shaun J.; Kono, Thomas J. Y.; Stupar, Robert M.] Univ Minnesota, Dept Agron & Plant Genet, St Paul, MN USA; [Wang, Xiaobo] Anhui Agr Univ, Sch Agron, Hefei, Peoples R China; [Curtin, Shaun J.] Univ Minnesota, Dept Plant Pathol, St Paul, MN USA	University of Minnesota System; University of Minnesota Twin Cities; Anhui Agricultural University; University of Minnesota System; University of Minnesota Twin Cities	Stupar, RM (corresponding author), Univ Minnesota, Dept Agron & Plant Genet, St Paul, MN USA.	stup0004@umn.edu	wang, xiaobo/T-7023-2019	Curtin, Shaun/0000-0002-9528-3335; Kono, Thomas/0000-0002-1388-3194; Stupar, Robert/0000-0002-8836-2924	Division Of Integrative Organismal Systems; Direct For Biological Sciences [1444581] Funding Source: National Science Foundation	Division Of Integrative Organismal Systems; Direct For Biological Sciences(National Science Foundation (NSF)NSF - Directorate for Biological Sciences (BIO))			33	112	121	7	49	TAYLOR & FRANCIS AS	OSLO	KARL JOHANS GATE 5, NO-0154 OSLO, NORWAY	2164-5698	2164-5701		GM CROPS FOOD	GM Crop. Food		2015	6	4
J	Yuan, M; Zhu, J; Gong, LM; He, LQ; Lee, C; Han, SY; Chen, C; He, GH				Yuan, Mei; Zhu, Jun; Gong, Limin; He, Liangqiong; Lee, Crystal; Han, Suoyi; Chen, Charles; He, Guohao			Mutagenesis of FAD2 genes in peanut with CRISPR/Cas9 based gene editing	BMC BIOTECHNOLOGY			English	Article						Gene-editing; High oleic acid; ahFAD2 gene; CRISPR; Cas9	ARACHIS-HYPOGAEA L.; HIGH OLEATE TRAIT; HIGH OLEIC-ACID; GENOME MODIFICATIONS; DESATURASE; MUTATION; CAS9; OIL	BackgroundIncreasing the content of oleic acid in peanut seeds is one of the major goals in peanut breeding due to consumer and industry benefits, such as anti-oxidation and long shelf-life. Homeologous ahFAD2A and ahFAD2B genes encode fatty acid desaturases, which are the key enzymes for converting oleic acid to linoleic acid that oxidizes readily. To date, all high oleic acid peanut varieties r…	[Yuan, Mei; Zhu, Jun; Gong, Limin; He, Liangqiong; Lee, Crystal; He, Guohao] Tuskegee Univ, Tuskegee, AL 36088 USA; [Yuan, Mei] Shandong Peanut Res Inst, Qingdao 266100, Shandong, Peoples R China; [Zhu, Jun] Hainan Univ, Haikou 570228, Hainan, Peoples R China; [He, Liangqiong] Guangxi Acad Agr Sci, Nanning 530007, Peoples R China; [Han, Suoyi] Henan Acad Agr Sci, Zhengzhou 450002, Henan, Peoples …	Tuskegee University; Hainan University; Guangxi Academy of Agricultural Sciences; Henan Academy of Agricultural Sciences; Auburn University System; Auburn University	He, GH (corresponding author), Tuskegee Univ, Tuskegee, AL 36088 USA.	ghe@tuskegee.edu	Yuan, Mei/AAX-8550-2020		USDA/NIFA [2018-38821-27758]; George Washington Carver Agricultural Experiment Station at Tuskegee University, Agricultural Scientific and Technological Innovation Project of Shandong Academy of Agricultural Sciences [CXGC2018E21]; National Natural Science Foundation of China [31860386]	USDA/NIFA(United States Department of Agriculture (USDA)); George Washington Carver Agricultural Experiment Station at Tuskegee University, Agricultural Scientific and Technological Innovation Project of Shandong Academy of Agricultural Sciences; National Natural Science Foundation of China(National Natural Science Foundation of China (NSFC))	This research project was financially supported by a grant from USDA/NIFA under the 1890 Institutions Capacity Building program (Award number 2018-38821-27758), the George Washington Carver Agricultural Experiment Station at Tuskegee University, Agricultural Scientific and Technological Innovation Project of Shandong Academy of Agricultural Sciences (CXGC2018E21), and National Natural Science Fou…		39	43	49	7	43	BMC	LONDON	CAMPUS, 4 CRINAN ST, LONDON N1 9XW, ENGLAND		1472-6750		BMC BIOTECHNOL	BMC Biotechnol.	APR 29	2019	19
J	Chen, X; Yang, SX; Zhang, YH; Zhu, XB; Yang, XJ; Zhang, CB; Li, HY; Feng, XZ				Chen, Xiao; Yang, Suxin; Zhang, Yaohua; Zhu, Xiaobin; Yang, Xinjing; Zhang, Chunbao; Li, Haiyan; Feng, Xianzhong			Generation of male-sterile soybean lines with the CRISPR/Cas9 system	CROP JOURNAL			English	Article						CRISPR/Cas9; Soybean; Tapetum; Gmams; Male sterility	TAPETUM-DEGENERATION-RETARDATION; HYBRID SEED PRODUCTION; ANTHER; GENE; ARABIDOPSIS	Soybean [Glycine max (L.) Merr.] provides a rich source of plant protein and oil worldwide. The commercial use of transgenic technology in soybean has become a classical example of the application of biotechnology to crop improvement. Although genetically modified soybeans have achieved commercial success, hybrid soybean breeding is also a potential way to increase soybean yield. Soybean cytoplas…	[Chen, Xiao; Yang, Suxin; Zhang, Yaohua; Yang, Xinjing; Feng, Xianzhong] Chinese Acad Sci, Innovat Acad Seed Design, Northeast Inst Geog & Agroecol, Key Lab Soybean Mol Design Breeding, Changchun 130102, Jilin, Peoples R China; [Chen, Xiao; Yang, Xinjing] Univ Chinese Acad Sci, Beijing 100049, Peoples R China; [Zhu, Xiaobin; Li, Haiyan] Jilin Agr Univ, Sch Life Sci, Changchun 130118, Jilin, Peopl…	Chinese Academy of Sciences; Northeast Institute of Geography & Agroecology, CAS; Chinese Academy of Sciences; University of Chinese Academy of Sciences, CAS; Jilin Agricultural University; Jilin Academy of Agricultural Sciences	Feng, XZ (corresponding author), Chinese Acad Sci, Innovat Acad Seed Design, Northeast Inst Geog & Agroecol, Key Lab Soybean Mol Design Breeding, Changchun 130102, Jilin, Peoples R China.	fengxianzhong@iga.ac.cn	Feng, Xianzhong/AAF-4760-2020; Zhang, Yaohua/N-2486-2015	feng, xian zhong/0000-0002-7129-3731; Zhang, Chunbao/0000-0001-9344-9162; Yang, Suxin/0000-0001-8673-9428; Zhang, Yaohua/0000-0001-6360-5195	National Key Research and Development Program of China [2016YFD0101900, 2016YFD0100401]	National Key Research and Development Program of China	This work was supported by the National Key Research and Development Program of China (2016YFD0101900, 2016YFD0100401) .		38	15	15	10	34	KEAI PUBLISHING LTD	BEIJING	16 DONGHUANGCHENGGEN NORTH ST, BEIJING, DONGHENG DISTRICT 100717, PEOPLES R CHINA	2095-5421	2214-5141		CROP J	Crop J.	DEC	2021	9	6
J	Neelakandan, AK; Wright, DA; Traore, SM; Ma, XL; Subedi, B; Veeramasu, S; Spalding, MH; He, GH				Neelakandan, Anjanasree K.; Wright, David A.; Traore, Sy M.; Ma, Xingli; Subedi, Binita; Veeramasu, Suman; Spalding, Martin H.; He, Guohao			Application of CRISPR/Cas9 System for Efficient Gene Editing in Peanut	PLANTS-BASEL			English	Article						peanut; CRISPR/Cas9; gene editing; functional genomic tools; hairy root transformation; mutation	ARACHIS-HYPOGAEA L.; HIGH OLEATE TRAIT; HIGH OLEIC-ACID; TARGETED MUTAGENESIS; RICE; BASE; MAIZE	Peanuts are an economically important crop cultivated worldwide. However, several limitations restrained its productivity, including biotic/abiotic stresses. CRISPR/Cas9-based gene-editing technology holds a promising approach to developing new crops with improved agronomic and nutritional traits. Its application has been successful in many important crops. However, the application of this techno…	[Neelakandan, Anjanasree K.; Wright, David A.; Spalding, Martin H.] Iowa State Univ, Dept Genet Dev & Cell Biol, Ames, IA 50011 USA; [Traore, Sy M.; Subedi, Binita; Veeramasu, Suman; He, Guohao] Tuskegee Univ, Dept Agr & Environm Sci, Tuskegee, AL 36088 USA; [Ma, Xingli] Henan Agr Univ, Coll Agron, Zhengzhou 450002, Peoples R China	Iowa State University; Tuskegee University; Henan Agricultural University	He, GH (corresponding author), Tuskegee Univ, Dept Agr & Environm Sci, Tuskegee, AL 36088 USA.	anjanasiva@gmail.com; wrightd@iastate.edu; sytraore@gmail.com; ml25900@126.com; binitasubedi.bs@gmail.com; sveeramasu4712@tuskegee.edu; mspaldin@iastate.edu; ghe@tuskegee.edu			USDA/NIFA [2018-67014-27572, 2018-38821-27758]	USDA/NIFA(United States Department of Agriculture (USDA))	The authors are grateful for financial support from USDA/NIFA (Grant No: 2018-67014-27572 and 2018-38821-27758).		43	1	1	6	17	MDPI	BASEL	ST ALBAN-ANLAGE 66, CH-4052 BASEL, SWITZERLAND		2223-7747		PLANTS-BASEL	Plants-Basel	MAY	2022	11	10
J	Li, HB; Zhou, RN; Liu, PY; Yang, ML; Xin, DW; Liu, CY; Zhang, ZG; Wu, XX; Chen, QS; Zhao, Y				Li, Haibo; Zhou, Runnan; Liu, Peiyan; Yang, Mingliang; Xin, Dawei; Liu, Chunyan; Zhang, Zhanguo; Wu, Xiaoxia; Chen, Qingshan; Zhao, Ying			Design of high-monounsaturated fatty acid soybean seed oil using GmPDCTs knockout via a CRISPR-Cas9 system	PLANT BIOTECHNOLOGY JOURNAL			English	Article						soybean (Glycine max (Linn; ) Merr; ); PDCT; CRISPR; Cas9; monounsaturated fatty acid; polyunsaturated fatty acid	GENES		[Li, Haibo; Zhou, Runnan; Liu, Peiyan; Yang, Mingliang; Xin, Dawei; Liu, Chunyan; Zhang, Zhanguo; Wu, Xiaoxia; Chen, Qingshan; Zhao, Ying] Northeast Agr Univ, Natl Key Lab Smart Farm Technol & Syst, Key Lab Soybean Biol Chinese Educ Minist, Harbin, Peoples R China	Northeast Agricultural University - China	Wu, XX; Chen, QS; Zhao, Y (corresponding author), Northeast Agr Univ, Natl Key Lab Smart Farm Technol & Syst, Key Lab Soybean Biol Chinese Educ Minist, Harbin, Peoples R China.	xxwu2012@126.com; qshchen@126.com; tianshi198937@126.com	Liu, Peiyan/GZN-1723-2022		NationalKey R&D Program of China [2021YFF1001202, 2021YFD1201104-02-02]; NationalNatural Science Foundation of China [U20A2027, 31971899, 32272093, 32272072]; Natural Science Foundation of Heilongjiang Province [TD2022C003, JJ2022YX0475]	NationalKey R&D Program of China; NationalNatural Science Foundation of China(National Natural Science Foundation of China (NSFC)); Natural Science Foundation of Heilongjiang Province(Natural Science Foundation of Heilongjiang Province)	Acknowledgement This study was financially supported by NationalKey R&D Program of China (2021YFF1001202, 2021YFD1201104-02-02), NationalNatural Science Foundation of China (U20A2027, 31971899, 32272093, 32272072),and Natural Science Foundation of Heilongjiang Province (TD2022C003, JJ2022YX0475).		8	0	0	12	12	WILEY	HOBOKEN	111 RIVER ST, HOBOKEN 07030-5774, NJ USA	1467-7644	1467-7652		PLANT BIOTECHNOL J	Plant Biotechnol. J.	JUL	2023	21	7
J	Zhang, YF; Blahut-Beatty, L; Zheng, SQ; Clough, SJ; Simmonds, DH				Zhang, Yunfang; Blahut-Beatty, Laureen; Zheng, Suqin; Clough, Steven J.; Simmonds, Daina H.			The Role of a Soybean 14-3-3 Gene (Glyma05g29080) on White Mold Resistance and Nodulation Investigations Using CRISPR-Cas9 Editing and RNA Silencing	MOLECULAR PLANT-MICROBE INTERACTIONS			English	Article						14-3-3; CRISPR-Cas9; nodulation; plant defense; RNAi; Sclerotinia sclerotiorum	SCLEROTINIA-SCLEROTIORUM; PROTEINS	The role of a soybean 14-3-3 gene (Glyma05g29080) in defense against white mold and in nodulation was investigated by loss-of-gene-function with CRISPR-Cas9 editing and silencing of RNA interference (RNAi). Particle bombardment was used to introduce the CRISPR expression cassette to target the soybean 14-3-3 gene and an RNAi construct to silence gene transcription. Transmission of the edited 14-3…	[Zhang, Yunfang; Blahut-Beatty, Laureen; Zheng, Suqin; Simmonds, Daina H.] Agr & Agrifood Canada, Ottawa Res & Dev Ctr, Sci & Technol, Ottawa, ON K1A 0C6, Canada; [Clough, Steven J.] Agr Res Serv, USDA, Urbana, IL 61801 USA; [Clough, Steven J.] Univ Illinois, Dept Crop Sci, Urbana, IL 61801 USA	Agriculture & Agri Food Canada; United States Department of Agriculture (USDA); University of Illinois System; University of Illinois Urbana-Champaign	Simmonds, DH (corresponding author), Agr & Agrifood Canada, Ottawa Res & Dev Ctr, Sci & Technol, Ottawa, ON K1A 0C6, Canada.	daina.simmonds@agr.gc.ca	Clough, Steven J/E-6815-2011						18	0	0	8	9	AMER PHYTOPATHOLOGICAL SOC	ST PAUL	3340 PILOT KNOB ROAD, ST PAUL, MN 55121 USA	0894-0282	1943-7706		MOL PLANT MICROBE IN	Mol. Plant-Microbe Interact.	MAR	2023	36	3
J	Sahu, S; Sachdev, A; Jolly, M; Krishnan, V; Marathe, A; Jose, J; Praveen, S				Sahu, Smrutirekha; Sachdev, Archana; Jolly, Monica; Krishnan, Veda; Marathe, Ashish; Jose, Joshna; Praveen, Shelly			Designing of MRPABCC5 specific CRISPR/Cas9 construct and its transient analysis using AGRODATE technique in soybean leaf discs	INDIAN JOURNAL OF AGRICULTURAL SCIENCES			English	Article						CRISPR/Cas9; MRP ABC transporter; Phytic acid; Soybean	PHYTIC-ACID; GLYCINE-MAX; MUTAGENESIS; EXPRESSION; SGRNAS; MAIZE	CRISPR/Cas9 has emerged as a tool of choice to precisely edit the genes pivotal for crop improvement programmes and gene function analysis. However, one of the puzzling aspects for utilization of this technique is the stability and efficiency of the construct. In the present study, we have designed the constructs dictated by certain parameters using web tools such as CRISPRscan, RNAfold webserver…	[Sahu, Smrutirekha; Sachdev, Archana; Jolly, Monica; Krishnan, Veda; Marathe, Ashish; Jose, Joshna; Praveen, Shelly] Indian Agr Res Inst, ICAR, New Delhi 110012, India	Indian Council of Agricultural Research (ICAR); ICAR - Indian Agricultural Research Institute	Jolly, M (corresponding author), Indian Agr Res Inst, ICAR, New Delhi 110012, India.	monicajolly28@gmail.com	Praveen, Shelly/D-3691-2014	Praveen, Shelly/0000-0002-6330-4592					20	0	0	0	2	INDIAN COUNC AGRICULTURAL RES	NEW DELHI	KAB-1, NEW DELHI 110012, INDIA	0019-5022	2394-3319		INDIAN J AGR SCI	Indian J. Agric. Sci.	OCT	2020	90	10
J	Han, HW; Yu, ST; Wang, ZW; Yang, Z; Jiang, CJ; Wang, XZ; Sun, XS; Wang, CT				Han, Hong Wei; Yu, Shu Tao; Wang, Zhi Wei; Yang, Zhen; Jiang, Chun Jiao; Wang, Xiu Zhen; Sun, Xiu Shan; Wang, Chuan Tang			In planta genetic transformation to produce CRISPRed high-oleic peanut	PLANT GROWTH REGULATION			English	Article; Early Access						Groundnut; Arachis; High oleate; FAD2B; Biallelic genome editing; Node injection transformation	ARACHIS-HYPOGAEA L.; FAD2	Compared to its normal-oleic counterpart, high-oleic peanut has better keeping quality and much more health benefits. Breeding high-oleic peanut through conventional means is a tedious process that typically takes several years. Genome editing, however, may shorten the duration. This study aimed to test the effectiveness of the node injection method coupled with CRISPR/Cas9 technology in inducing…	[Han, Hong Wei; Wang, Zhi Wei; Yang, Zhen; Jiang, Chun Jiao; Wang, Xiu Zhen; Sun, Xiu Shan; Wang, Chuan Tang] Shandong Peanut Res Inst SPRI, Qingdao 266100, Peoples R China; [Yu, Shu Tao; Wang, Chuan Tang] Shenyang Agr Univ, Shenyang 110866, Peoples R China	Shenyang Agricultural University	Wang, CT (corresponding author), Shandong Peanut Res Inst SPRI, Qingdao 266100, Peoples R China.;Wang, CT (corresponding author), Shenyang Agr Univ, Shenyang 110866, Peoples R China.	1244554119@qq.com; shutaoyu@163.com; wzw_1983@163.com; woozhyang@hotmail.com; qaujcj@163.com; xzhw2000@126.com; sxs0413@126.com; chinapeanut@126.com		Wang, Chuan Tang/0000-0001-8748-675X	Taishan Industry Leading Talents Special Fund [LJNY201808]; Guangdong Program for Science amp; Technology Plan [2020B020219003]; China Agricultural Research System [CARS-13]; Mining Stress Tolerant Early Maturing Peanut Genetic Resources and Breeding Processing Type Peanut Varieties in Xinjiang [2022A02008-3]; Agricultural Science amp; Technology Innovation Project of Shandong Academy of Agricult…	Taishan Industry Leading Talents Special Fund; Guangdong Program for Science amp; Technology Plan; China Agricultural Research System; Mining Stress Tolerant Early Maturing Peanut Genetic Resources and Breeding Processing Type Peanut Varieties in Xinjiang; Agricultural Science amp; Technology Innovation Project of Shandong Academy of Agricultural Sciences; 'Scientific Innovation China' and 'Belt …	This work was supported by Taishan Industry Leading Talents Special Fund (LJNY201808), Guangdong Program for Science & amp; Technology Plan (2020B020219003), China Agricultural Research System (CARS-13), Mining Stress Tolerant Early Maturing Peanut Genetic Resources and Breeding Processing Type Peanut Varieties in Xinjiang (2022A02008-3), Agricultural Science & amp; Technology Innovation Project …		26	0	0	1	1	SPRINGER	DORDRECHT	VAN GODEWIJCKSTRAAT 30, 3311 GZ DORDRECHT, NETHERLANDS	0167-6903	1573-5087		PLANT GROWTH REGUL	Plant Growth Regul.	2023 JUN 26	2023
J	Zhou, JM; Li, ZY; Li, Y; Zhao, QZ; Luan, XC; Wang, LX; Liu, YX; Liu, HJ; Zhang, J; Yao, D				Zhou, Junming; Li, Zeyuan; Li, Yue; Zhao, Qiuzhu; Luan, Xinchao; Wang, Lixue; Liu, Yixuan; Liu, Huijing; Zhang, Jun; Yao, Dan			Effects of Different Gene Editing Modes of CRISPR/Cas9 on Soybean Fatty Acid Anabolic Metabolism Based on GmFAD2 Family	INTERNATIONAL JOURNAL OF MOLECULAR SCIENCES			English	Article						soybean; fatty acids; CRISPR; Cas9; GmFAD2; editing vector	TARGETED MUTAGENESIS; EFFICIENCY; KNOCKOUT; SYSTEM	Delta(12)-fatty acid dehydrogenase (FAD2) is the essential enzyme responsible for catalyzing the formation of linoleic acid from oleic acid. CRISPR/Cas9 gene editing technology has been an essential tool for molecular breeding in soybeans. To evaluate the most suitable type of gene editing in soybean fatty acid synthesis metabolism, this study selected five crucial enzyme genes of the soybean FAD…	[Zhou, Junming; Li, Zeyuan; Li, Yue; Zhao, Qiuzhu; Luan, Xinchao; Wang, Lixue; Liu, Yixuan; Liu, Huijing; Yao, Dan] Jilin Agr Univ, Coll Life Sci, Changchun 130118, Peoples R China; [Zhang, Jun] Jilin Agr Univ, Coll Agron, Changchun 130118, Peoples R China	Jilin Agricultural University; Jilin Agricultural University	Yao, D (corresponding author), Jilin Agr Univ, Coll Life Sci, Changchun 130118, Peoples R China.;Zhang, J (corresponding author), Jilin Agr Univ, Coll Agron, Changchun 130118, Peoples R China.	zhangjun@jlau.edu.cn; dyao@jlau.edu.cn			Key Development Program of the Ministry of Science and Technology of the People's Republic of China [2021YFD1201103-02]; Key Research and Development Program of Science and Technology of Jilin Province [20210202006NC]	Key Development Program of the Ministry of Science and Technology of the People's Republic of China; Key Research and Development Program of Science and Technology of Jilin Province	This work was supported by the Key Development Program of the Ministry of Science and Technology of the People's Republic of China (No. 2021YFD1201103-02) and the Key Research and Development Program of Science and Technology of Jilin Province (No. 20210202006NC).		45	0	0	14	14	MDPI	BASEL	ST ALBAN-ANLAGE 66, CH-4052 BASEL, SWITZERLAND		1422-0067		INT J MOL SCI	Int. J. Mol. Sci.	MAR	2023	24	5
J	Kim, WN; Kim, HJ; Chung, YS; Kim, HU				Kim, Won-Nyeong; Kim, Hye-Jeong; Chung, Young-Soo; Kim, Hyun-Uk			Construction of Multiple Guide RNAs in CRISPR/Cas9 Vector Using Stepwise or Simultaneous Golden Gate Cloning: Case Study for Targeting the FAD2 and FATB Multigene in Soybean	PLANTS-BASEL			English	Article						<p>CRISPR/Cas9</p>; multiple sgRNA; polycistronic-tRNA-gRNA; Golden Gate cloning; type IIS restriction enzyme; FAD2; FATB; soybean	GENE	CRISPR/Cas9 is a commonly used technique in reverse-genetics research to knock out a gene of interest. However, when targeting a multigene family or multiple genes, it is necessary to construct a vector with multiple single guide RNAs (sgRNAs) that can navigate the Cas9 protein to the target site. In this protocol, the Golden Gate cloning method was used to generate multiple sgRNAs in the Cas9 ve…	[Kim, Won-Nyeong; Kim, Hyun-Uk] Sejong Univ, Plant Engn Res Inst, Dept Bioind & Bioresource Engn, Seoul 05006, South Korea; [Kim, Hye-Jeong; Chung, Young-Soo] Dong A Univ, Dept Mol Genet, Coll Nat Resources & Life Sci, Busan 49315, South Korea	Sejong University; Dong A University	Kim, HU (corresponding author), Sejong Univ, Plant Engn Res Inst, Dept Bioind & Bioresource Engn, Seoul 05006, South Korea.	k9312@sju.ac.kr; hjkim83@dau.ac.kr; chungys@dau.ac.kr; hukim64@sejong.ac.kr		Kim, Won-Nyeong/0000-0002-8685-5223	National Research Foundation of Korea [NRF-2020R1A2C2008175]; New Breeding Technologies Development Program [PJ01532401]; Next Generation BioGreen21 Program), Rural Development Administration, Republic of Korea [PJ015714]; Korea Institute of Planning and Evaluation for Technology in Food, Agriculture, Forestry, and Fisheries (IPET) [319107-4]	National Research Foundation of Korea(National Research Foundation of Korea); New Breeding Technologies Development Program; Next Generation BioGreen21 Program), Rural Development Administration, Republic of Korea; Korea Institute of Planning and Evaluation for Technology in Food, Agriculture, Forestry, and Fisheries (IPET)(Institute of Planning & Evaluation for Technology in Food, Agriculture, F…	This research received grants from the Mid-Career Researcher Program of the National Research Foundation of Korea (NRF-2020R1A2C2008175), the New Breeding Technologies Development Program (Project No. PJ01532401), the Next Generation BioGreen21 Program (Project No. PJ015714), Rural Development Administration, Republic of Korea, and the Korea Institute of Planning and Evaluation for Technology in …		16	5	5	4	14	MDPI	BASEL	ST ALBAN-ANLAGE 66, CH-4052 BASEL, SWITZERLAND		2223-7747		PLANTS-BASEL	Plants-Basel	NOV	2021	10	11
J	Jha, UC; Nayyar, H; Parida, SK; Beena, R; Pang, JY; Siddique, KHM				Jha, Uday Chand; Nayyar, Harsh; Parida, Swarup K.; Beena, R.; Pang, Jiayin; Siddique, Kadambot H. M.			Breeding and genomics approaches for improving phosphorus-use efficiency in grain legumes	ENVIRONMENTAL AND EXPERIMENTAL BOTANY			English	Article						Genetic variability; Grain legumes; Omics; Phosphorus acquisition; Phosphorus utilization; Root architecture; Root morphology; Root exudates	SOYBEAN GLYCINE-MAX; QUANTITATIVE TRAIT LOCI; CONTRASTING SOIL TYPES; LUPINUS-ALBUS L; WHITE LUPIN; PHOSPHATE HOMEOSTASIS; ROOT ARCHITECTURE; QTL ANALYSIS; RHIZOSPHERE CARBOXYLATES; ARBUSCULAR MYCORRHIZAS	Phosphorus (P) is an essential plant macronutrient, but P sources for plant growth are non-renewable, causing great concern for future sustainable agriculture and global food security. Thus, enhancing plant P-use efficiency (PUE) by improving P-acquisition and P-utilization efficiencies is urgently needed in various crops, including grain legumes, for intensive cropping systems. This review discu…	[Jha, Uday Chand] ICAR Indian Inst Pulses Res IIPR, Kanpur 208024, Uttar Pradesh, India; [Nayyar, Harsh] Panjab Univ, Dept Bot, Chandigarh 160014, India; [Parida, Swarup K.] Natl Inst Plant Genome Res, New Delhi 110067, India; [Beena, R.] KAU, Coll Agr, Dept Plant Physiol, Thiruvananthapuram 695522, Kerala, India; [Pang, Jiayin; Siddique, Kadambot H. M.] Univ Western Australia, UWA Inst Agr, Pert…	Indian Council of Agricultural Research (ICAR); ICAR - Indian Institute of Pulses Research; Panjab University; Department of Biotechnology (DBT) India; National Institute of Plant Genome Research (NIPGR); University of Western Australia	Jha, UC (corresponding author), ICAR Indian Inst Pulses Res IIPR, Kanpur 208024, Uttar Pradesh, India.;Siddique, KHM (corresponding author), Univ Western Australia, UWA Inst Agr, Perth, WA 6001, Australia.	u9811981@gmail.com; kadambot.siddique@uwa.edu.au	Siddique, Kadambot H.M./B-3462-2011	Siddique, Kadambot H.M./0000-0001-6097-4235; PARIDA, SWARUP/0000-0001-7843-3031; Pang, Jiayin/0000-0002-8127-645X					191	2	2	26	38	PERGAMON-ELSEVIER SCIENCE LTD	OXFORD	THE BOULEVARD, LANGFORD LANE, KIDLINGTON, OXFORD OX5 1GB, ENGLAND	0098-8472	1873-7307		ENVIRON EXP BOT	Environ. Exp. Bot.	JAN	2023	205
J	Song, JH; Shin, G; Kim, HJ; Lee, SB; Moon, JY; Jeong, JC; Choi, HK; Kim, IA; Song, HJ; Kim, CY; Chung, YS				Song, Ji Hyeon; Shin, Gilok; Kim, Hye Jeong; Lee, Saet Buyl; Moon, Ju Yeon; Jeong, Jae Cheol; Choi, Hong-Kyu; Kim, In Ah; Song, Hyeon Jin; Kim, Cha Young; Chung, Young-Soo			Mutation of GmIPK1 Gene Using CRISPR/Cas9 Reduced Phytic Acid Content in Soybean Seeds	INTERNATIONAL JOURNAL OF MOLECULAR SCIENCES			English	Article						soybean; phytic acid; genome editing; CRISPR; Cas9; sgRNA; GmIPK1	PHYTATE; EXPRESSION; PLANTS; MAIZE; L.	Phytic acid (PA) acts as an antinutrient substance in cereal grains, disturbing the bioavailability of micronutrients, such as iron and zinc, in humans, causing malnutrition. GmIPK1 encodes the inositol 1,3,4,5,6-pentakisphosphate 2-kinase enzyme, which converts myo-inopsitol-1,3,4,5,6-pentakisphosphate (IP5) to myo-inositol-1,2,3,4,5,6-hexakisphosphate (IP6) in soybean (Glycine max L.). In this …	[Song, Ji Hyeon; Kim, Hye Jeong; Choi, Hong-Kyu; Kim, In Ah; Song, Hyeon Jin; Chung, Young-Soo] Dong A Univ, Dept Mol Genet, Coll Natl Resources & Life Sci, Busan 49315, South Korea; [Shin, Gilok; Lee, Saet Buyl; Moon, Ju Yeon; Jeong, Jae Cheol; Kim, Cha Young] Korea Res Inst Biosci Biotechnol KRIBB, Biol Resource Ctr, Jeongeup 56212, South Korea	Dong A University; Korea Research Institute of Bioscience & Biotechnology (KRIBB)	Chung, YS (corresponding author), Dong A Univ, Dept Mol Genet, Coll Natl Resources & Life Sci, Busan 49315, South Korea.;Kim, CY (corresponding author), Korea Res Inst Biosci Biotechnol KRIBB, Biol Resource Ctr, Jeongeup 56212, South Korea.	kimcy@kribb.re.kr; chungys@dau.ac.kr	이, 샛별/HSI-2415-2023; Kim, In Ah/J-5426-2012	Kim, Cha Young/0000-0001-7372-186X	National Research Foundation of Korea (NRF) - Korean government (MSIT) [2020R1A2C2010057]; Basic Science Research Program through the National Research Foundation of Korea (NRF) - Ministry of Education [2020R1A6A1A03047729]; Dong-A University; Green Fusion Technology Program - Ministry of Environment; KRIBB Research Initiative Program in the Republic of Korea [KGM5282223]; National Research Counc…	National Research Foundation of Korea (NRF) - Korean government (MSIT)(National Research Foundation of KoreaMinistry of Science & ICT (MSIT), Republic of Korea); Basic Science Research Program through the National Research Foundation of Korea (NRF) - Ministry of Education(National Research Foundation of KoreaMinistry of Education (MOE), Republic of KoreaNational Research Council for Economics, Hu…	This work was supported by a National Research Foundation of Korea (NRF) grant funded by the Korean government (MSIT) (No. 2020R1A2C2010057 granted to Y.-S.C.), the Basic Science Research Program through the National Research Foundation of Korea (NRF) funded by the Ministry of Education (No. 2020R1A6A1A03047729), partially by Dong-A University and the Green Fusion Technology Program funded by the…		38	5	6	12	19	MDPI	BASEL	ST ALBAN-ANLAGE 66, CH-4052 BASEL, SWITZERLAND		1422-0067		INT J MOL SCI	Int. J. Mol. Sci.	SEP	2022	23	18
J	Wang, TY; Xun, HW; Wang, W; Ding, XY; Tian, HA; Hussain, S; Dong, QL; Li, YY; Cheng, YX; Wang, C; Lin, R; Li, GM; Qian, XY; Pang, JS; Feng, XZ; Dong, YS; Liu, B; Wang, SC				Wang, Tianya; Xun, Hongwei; Wang, Wei; Ding, Xiaoyang; Tian, Hainan; Hussain, Saddam; Dong, Qianli; Li, Yingying; Cheng, Yuxin; Wang, Chen; Lin, Rao; Li, Guimin; Qian, Xueyan; Pang, Jinsong; Feng, Xianzhong; Dong, Yingshan; Liu, Bao; Wang, Shucai			Mutation of GmAITR Genes by CRISPR/Cas9 Genome Editing Results in Enhanced Salinity Stress Tolerance in Soybean	FRONTIERS IN PLANT SCIENCE			English	Article						GmAITRs; salinity tolerance; ABA; CRISPR; Cas9; genome editing; soybean	PROTEIN PHOSPHATASE 2C; DROUGHT RESISTANCE; SEED-GERMINATION; ROOT-GROWTH; ARABIDOPSIS; RESPONSES; KINASES; SALT; EXPRESSION; STRATEGIES	Breeding of stress-tolerant plants is able to improve crop yield under stress conditions, whereas CRISPR/Cas9 genome editing has been shown to be an efficient way for molecular breeding to improve agronomic traits including stress tolerance in crops. However, genes can be targeted for genome editing to enhance crop abiotic stress tolerance remained largely unidentified. We have previously identif…	[Wang, Tianya; Xun, Hongwei; Tian, Hainan; Hussain, Saddam; Dong, Qianli; Li, Yingying; Cheng, Yuxin; Wang, Chen; Lin, Rao; Pang, Jinsong; Liu, Bao] Northeast Normal Univ, Key Lab Mol Epigenet MOE, Changchun, Peoples R China; [Xun, Hongwei; Ding, Xiaoyang; Qian, Xueyan; Dong, Yingshan] Jilin Acad Agr Sci, Soybean Res Inst, Natl Engn Res Ctr Soybean, Changchun, Peoples R China; [Wang, Wei; Li, Gui…	Northeast Normal University - China; Jilin Academy of Agricultural Sciences; Linyi University; Chinese Academy of Sciences; Northeast Institute of Geography & Agroecology, CAS	Wang, SC (corresponding author), Linyi Univ, Sch Life Sci, Lab Plant Mol Genet & Crop Gene Editing, Linyi, Shandong, Peoples R China.	wangshucai@yahoo.com	Feng, Xianzhong/AAF-4760-2020; Dong, Qianli/IUN-7577-2023						59	23	24	4	26	FRONTIERS MEDIA SA	LAUSANNE	AVENUE DU TRIBUNAL FEDERAL 34, LAUSANNE, CH-1015, SWITZERLAND	1664-462X			FRONT PLANT SCI	Front. Plant Sci.	NOV 26	2021	12
J	Sun, XJ; Hu, Z; Chen, R; Jiang, QY; Song, GH; Zhang, H; Xi, YJ				Sun, Xianjun; Hu, Zheng; Chen, Rui; Jiang, Qiyang; Song, Guohua; Zhang, Hui; Xi, Yajun			Targeted mutagenesis in soybean using the CRISPR-Cas9 system	SCIENTIFIC REPORTS			English	Article							AGROBACTERIUM-RHIZOGENES; GENOME MODIFICATION; ANALYSIS REVEALS; GENE-EXPRESSION; CAS SYSTEMS; GUIDE RNA; ARABIDOPSIS; PLANTS; SPECIFICITY; MODEL	Genome editing is a valuable technique for gene function analysis and crop improvement. Over the past two years, the CRISPR-Cas9 system has emerged as a powerful tool for precisely targeted gene editing. In this study, we predicted 11 U6 genes in soybean (Glycine max L.). We then constructed two vectors (pCas9-GmU6-sgRNA and pCas9-AtU6-sgRNA) using the soybean U6-10 and Arabidopsis U6-26 promoter…	[Sun, Xianjun; Xi, Yajun] Northwest A&F Univ, Coll Agron, Yangling 712100, Shaanxi, Peoples R China; [Sun, Xianjun; Hu, Zheng; Jiang, Qiyang; Song, Guohua; Zhang, Hui] Chinese Acad Agr Sci, Inst Crop Sci, Natl Key Facil Crop Genet Resources & Improvement, Beijing 100081, Peoples R China; [Chen, Rui] Tianjin Acad Agr Sci, Tianjin Inst Agr Qual Stand & Testing Technol, Tianjin 300381, Peoples R Chi…	Northwest A&F University - China; Chinese Academy of Agricultural Sciences; Institute of Crop Sciences, CAAS; Tianjin Academy of Agricultural Sciences	Hu, Z (corresponding author), Chinese Acad Agr Sci, Inst Crop Sci, Natl Key Facil Crop Genet Resources & Improvement, Beijing 100081, Peoples R China.	huzheng@caas.cn; xiyajun2002@126.com	陈, 锐/AAA-2120-2020; Sun, xianjun/AAG-1739-2020		National Transgenic Key Project from Ministry of Agriculture of China [2014ZX08011-003]; Agricultural Science and Technology Innovation Program	National Transgenic Key Project from Ministry of Agriculture of China; Agricultural Science and Technology Innovation Program	We thank Dr. Lijia Qu for kindly providing the Cas9 gene used in this study. We thank Dr. Jin Miao for helpful advice on vector construction. This study was supported by the National Transgenic Key Project from the Ministry of Agriculture of China (2014ZX08011-003) and the Agricultural Science and Technology Innovation Program.		51	220	262	6	184	NATURE PORTFOLIO	BERLIN	HEIDELBERGER PLATZ 3, BERLIN, 14197, GERMANY	2045-2322			SCI REP-UK	Sci Rep	MAY 29	2015	5
J	Zou, P; Duan, LJ; Zhang, SS; Bai, X; Liu, ZH; Jin, FM; Sun, HB; Xu, WT; Chen, R				Zou, Pan; Duan, Lijin; Zhang, Shasha; Bai, Xue; Liu, Zhenghui; Jin, Fengmei; Sun, Haibo; Xu, Wentao; Chen, Rui			Target Specificity of the CRISPR-Cas9 System in Arabidopsis thaliana, Oryza sativa, and Glycine max Genomes	JOURNAL OF COMPUTATIONAL BIOLOGY			English	Article						Arabidopsis thaliana; CRISPR-Cas9; Glycine max; off-target effect; Oryza sativa; specificity	CRISPR/CAS9 SYSTEM; ANALYSIS REVEALS; CAS SYSTEMS; GUIDE RNA; SEQUENCE; TOOL; ENDONUCLEASE; MUTAGENESIS; MUTATIONS; MULTIPLEX	Clustered regularly interspaced short palindromic repeats (CRISPR), a class of immune-associated sequences in bacteria, have been developed as a powerful tool for editing eukaryotic genomes in diverse cells and organisms in recent years. The CRISPR-Cas9 system can recognize upstream 20 nucleotides (guide sequence) adjacent to the protospacer-adjacent motif site and trigger double-stranded DNA cle…	[Zou, Pan; Duan, Lijin; Zhang, Shasha; Bai, Xue; Liu, Zhenghui; Chen, Rui] Tianjin Acad Agr Sci, Tianjin Inst Agr Qual Stand & Testing Technol, Tianjin 300381, Peoples R China; [Zhang, Shasha] Hebei Univ Engn, Coll Life Sci & Food Engn, Handan, Peoples R China; [Jin, Fengmei; Sun, Haibo] Tianjin Acad Agr Sci, Tianjin Res Ctr Agr Biotechnol, Tianjin, Peoples R China; [Xu, Wentao] China Agr Univ, K…	Tianjin Academy of Agricultural Sciences; Hebei University of Engineering; Tianjin Academy of Agricultural Sciences; China Agricultural University; Ministry of Agriculture & Rural Affairs	Chen, R (corresponding author), Tianjin Acad Agr Sci, Tianjin Inst Agr Qual Stand & Testing Technol, Tianjin 300381, Peoples R China.	chenrui.taas@gmail.com			National Transgenic Major Project of China [2019ZX08010-002]; National Natural Science Foundation of China [31671964]; Innovation Research and Experiment Program for Youth Scholar (Tianjin Academy of Agricultural Sciences) [2018005]; Seed Industry Science and Technology in Tianjin [16ZXZYNC00070, 19ZXZYSN00040]; Key Laboratory of Safety Assessment of Genetically Modified Organism (Food Safety), M…	National Transgenic Major Project of China; National Natural Science Foundation of China(National Natural Science Foundation of China (NSFC)); Innovation Research and Experiment Program for Youth Scholar (Tianjin Academy of Agricultural Sciences); Seed Industry Science and Technology in Tianjin; Key Laboratory of Safety Assessment of Genetically Modified Organism (Food Safety), Ministry of Agricu…	This work was supported by the National Transgenic Major Project of China (2019ZX08010-002), National Natural Science Foundation of China (31671964), Innovation Research and Experiment Program for Youth Scholar (Tianjin Academy of Agricultural Sciences, 2018005), the major projects of Seed Industry Science and Technology in Tianjin (16ZXZYNC00070, 19ZXZYSN00040), Key Laboratory of Safety Assessme…		44	2	2	2	21	MARY ANN LIEBERT, INC	NEW ROCHELLE	140 HUGUENOT STREET, 3RD FL, NEW ROCHELLE, NY 10801 USA	1066-5277	1557-8666		J COMPUT BIOL	J. Comput. Biol.	OCT 1	2020	27	10
J	Nandy, S; Pathak, B; Zhao, S; Srivastava, V				Nandy, Soumen; Pathak, Bhuvan; Zhao, Shan; Srivastava, Vibha			Heat-shock-inducible CRISPR/Cas9 system generates heritable mutations in rice	PLANT DIRECT			English	Article						CRISPR-Cas9; genome editing; heat-inducible expression; heat-shock promoter; Oryza sativa; targeted mutagenesis	TARGETED MUTAGENESIS; GUIDE RNA; GENOME; EFFICIENCY; PLANTS; DNA; ENDONUCLEASE; NUCLEASES; CLEAVAGE; CAS9	Transient expression of CRISPR/Cas9 is an effective approach for limiting its activities and improving its precision in genome editing. Here, we describe the heat-shockinducible CRISPR/Cas9 for controlled genome editing, and demonstrate its efficiency in the model crop, rice. Using the soybean heat-shock protein gene promoter and the rice U3 promoter to express Cas9 and sgRNA, respectively, we de…	[Nandy, Soumen; Pathak, Bhuvan; Zhao, Shan; Srivastava, Vibha] Univ Arkansas, Dept Crop Soil & Environm Sci, Fayetteville, AR 72701 USA; [Pathak, Bhuvan; Srivastava, Vibha] Univ Arkansas, Cell & Mol Biol Program, Fayetteville, AR 72701 USA; [Srivastava, Vibha] Univ Arkansas, Dept Hort, Fayetteville, AR 72701 USA	University of Arkansas System; University of Arkansas Fayetteville; University of Arkansas System; University of Arkansas Fayetteville; University of Arkansas System; University of Arkansas Fayetteville	Srivastava, V (corresponding author), Univ Arkansas, 115 Plant Sci Bldg, Fayetteville, AR 72701 USA.	vibhas@uark.edu	Pathak, Bhuvan/L-3442-2019	Pathak, Bhuvan/0000-0002-9313-6817; Srivastava, Vibha/0000-0002-3031-6984	USDA-NIFA [2017-38821-26412]; NSF-EPSCoR [1826836]	USDA-NIFA(United States Department of Agriculture (USDA)); NSF-EPSCoR	The USDA-NIFA, Grant/Award Number: 2017-38821-26412; NSF-EPSCoR, Grant/Award Number: 1826836		65	33	35	3	14	JOHN WILEY & SONS LTD	CHICHESTER	THE ATRIUM, SOUTHERN GATE, CHICHESTER PO19 8SQ, W SUSSEX, ENGLAND		2475-4455		PLANT DIRECT	Plant Direct	MAY	2019	3	5
J	Dong, J; Zielinski, RE; Hudson, ME				Dong, Jia; Zielinski, Raymond E.; Hudson, Matthew E.			t-SNAREs bind the Rhg1 alpha-SNAP and mediate soybean cyst nematode resistance	PLANT JOURNAL			English	Article						syntaxin; SNARE; Rhg1; alpha-SNAP; soybean cyst nematode; CRISPR-Cas9; Heterodera glycines	COPY NUMBER VARIATION; MEMBRANE-FUSION; VESICLE; COMPLEX; TRANSFORMATION; LOCALIZATION; CRISPR/CAS9; IMPROVEMENT; TRAFFICKING; TRANSPORT	Soybean cyst nematode (SCN;Heterodera glycines) is the largest pathogenic cause of soybean yield loss. TheRhg1locus is the most used and best characterized SCN resistance locus, and contains three genes including one encoding an alpha-SNAP protein. Although theRhg1 alpha-SNAP is known to play an important role in vesicle trafficking and SCN resistance, the protein's binding partners and the molec…	[Dong, Jia; Hudson, Matthew E.] Univ Illinois, Dept Crop Sci, Champaign, IL 61820 USA; [Zielinski, Raymond E.] Univ Illinois, Dept Plant Biol, Champaign, IL USA	University of Illinois System; University of Illinois Urbana-Champaign; University of Illinois System; University of Illinois Urbana-Champaign	Hudson, ME (corresponding author), Univ Illinois, Dept Crop Sci, Champaign, IL 61820 USA.	mhudson@illinois.edu	Hudson, Matthew E/A-4438-2008	Hudson, Matthew E/0000-0002-4737-0936; Zielinski, Ray/0000-0003-0324-7407; Dong, Jia/0000-0002-9961-8446	United Soybean Board [1920-172-0122-B]; National Science Foundation [1354094]; Division Of Integrative Organismal Systems; Direct For Biological Sciences [1354094] Funding Source: National Science Foundation	United Soybean Board; National Science Foundation(National Science Foundation (NSF)); Division Of Integrative Organismal Systems; Direct For Biological Sciences(National Science Foundation (NSF)NSF - Directorate for Biological Sciences (BIO))	This research was supported by funding from the United Soybean Board (1920-172-0122-B) to M.E.H., and the National Science Foundation (1354094) to R.E.Z. The authors appreciate technical advice from Katelyn Butler, Ursula Reuter-Carlson and Professor Nathan E. Schroeder. The authors also appreciate the help from the undergraduate assistant Avani Shah. The authors would especially like to thank Pr…		71	17	18	4	14	WILEY	HOBOKEN	111 RIVER ST, HOBOKEN 07030-5774, NJ USA	0960-7412	1365-313X		PLANT J	Plant J.	OCT	2020	104	2
J	Campbell, BW; Hoyle, JW; Bucciarelli, B; Stec, AO; Samac, DA; Parrott, WA; Stupar, RM				Campbell, Benjamin W.; Hoyle, Jacob W.; Bucciarelli, Bruna; Stec, Adrian O.; Samac, Deborah A.; Parrott, Wayne A.; Stupar, Robert M.			Functional analysis and development of a CRISPR/Cas9 allelic series for a CPR5 ortholog necessary for proper growth of soybean trichomes	SCIENTIFIC REPORTS			English	Article							GLYCINE-MAX; ARABIDOPSIS-THALIANA; CELL-PROLIFERATION; MUTATIONS; ENDOREDUPLICATION; DIFFERENTIATION; ENDOREPLICATION; IDENTIFICATION; TRANSLOCATION; REGISTRATION	Developments in genomic and genome editing technologies have facilitated the mapping, cloning, and validation of genetic variants underlying trait variation. This study combined bulked-segregant analysis, array comparative genomic hybridization, and CRISPR/Cas9 methodologies to identify a CPR5 ortholog essential for proper trichome growth in soybean (Glycine max). A fast neutron mutant line exhib…	[Campbell, Benjamin W.; Bucciarelli, Bruna; Stec, Adrian O.; Stupar, Robert M.] Univ Minnesota, Dept Agron & Plant Genet, St Paul, MN 55108 USA; [Hoyle, Jacob W.; Parrott, Wayne A.] Univ Georgia, Dept Crop & Soil Sci, Athens, GA 30602 USA; [Bucciarelli, Bruna; Samac, Deborah A.] USDA ARS, Plant Sci Res Unit, St Paul, MN 55108 USA; [Samac, Deborah A.] Univ Minnesota, Dept Plant Pathol, St Paul, MN…	University of Minnesota System; University of Minnesota Twin Cities; University System of Georgia; University of Georgia; United States Department of Agriculture (USDA); University of Minnesota System; University of Minnesota Twin Cities	Campbell, BW; Stupar, RM (corresponding author), Univ Minnesota, Dept Agron & Plant Genet, St Paul, MN 55108 USA.	campb964@umn.edu; stup0004@umn.edu	Samac, Deborah/ABC-8744-2021	Samac, Deborah/0000-0002-1847-0508; Stupar, Robert/0000-0002-8836-2924	Minnesota Soybean Research and Promotion Council [19-16C]; United Soybean Board [1520-532-5603]; United States Department of Agriculture [58-5062-7-010]; National Science Foundation [IOS-1444581]; National Science Foundation Postdoctoral Research Fellowship in Biology [IOS-1710790]	Minnesota Soybean Research and Promotion Council; United Soybean Board; United States Department of Agriculture(United States Department of Agriculture (USDA)); National Science Foundation(National Science Foundation (NSF)); National Science Foundation Postdoctoral Research Fellowship in Biology	The authors are grateful to Yung-Tsi Bolon and Jeff Roessler for identifying the R59C46 soybean mutant, and the authors are grateful to Amy D'Arcey for her assistance providing somatic embryo, T0 and T1 plant photographs. Microscopy imaging and analysis was performed at the University Imaging Centers, University of Minnesota, and the authors would like to specifically thank Gail Celio for her ass…		54	17	18	0	15	NATURE PUBLISHING GROUP	LONDON	MACMILLAN BUILDING, 4 CRINAN ST, LONDON N1 9XW, ENGLAND	2045-2322			SCI REP-UK	Sci Rep	OCT 14	2019	9
J	Zheng, N; Li, T; Dittman, JD; Su, JB; Li, RQ; Gassmann, W; Peng, DL; Whitham, SA; Liu, SM; Yang, B				Zheng, Na; Li, Ting; Dittman, Jaime D.; Su, Jianbin; Li, Riqing; Gassmann, Walter; Peng, Deliang; Whitham, Steven A.; Liu, Shiming; Yang, Bing			CRISPR/Cas9-Based Gene Editing Using Egg Cell-Specific Promoters in Arabidopsis and Soybean	FRONTIERS IN PLANT SCIENCE			English	Article						CRISPR; Cas9; gene editing; egg cell-specific promoter; Arabidopsis; Glycine max; soybean	TARGETED MUTAGENESIS; FUNCTIONAL-ANALYSIS; RNA; TRANSFORMATION; GUIDE; ENDONUCLEASE; MULTIPLEX; SEQUENCE; PLANTS	CRISPR/Cas9-based systems are efficient genome editing tools in a variety of plant species including soybean. Most of the gene edits in soybean plants are somatic and non-transmissible when Cas9 is expressed under control of constitutive promoters. Tremendous effort, therefore, must be spent to identify the inheritable edits occurring at lower frequencies in plants of successive generations. Here…	[Zheng, Na; Peng, Deliang; Liu, Shiming] Chinese Acad Agr Sci, Inst Plant Protect, State Key Lab Biol Plant Dis & Insect Pests, Beijing, Peoples R China; [Zheng, Na; Su, Jianbin; Li, Riqing; Gassmann, Walter; Yang, Bing] Univ Missouri, Christopher S Bond Life Sci Ctr, Div Plant Sci, Columbia, MO 65211 USA; [Zheng, Na; Su, Jianbin; Li, Riqing; Gassmann, Walter; Yang, Bing] Univ Missouri, Interdisc…	Chinese Academy of Agricultural Sciences; Institute of Plant Protection, CAAS; University of Missouri System; University of Missouri Columbia; University of Missouri System; University of Missouri Columbia; California Institute of Technology; Iowa State University; Donald Danforth Plant Science Center	Liu, SM (corresponding author), Chinese Acad Agr Sci, Inst Plant Protect, State Key Lab Biol Plant Dis & Insect Pests, Beijing, Peoples R China.;Yang, B (corresponding author), Univ Missouri, Christopher S Bond Life Sci Ctr, Div Plant Sci, Columbia, MO 65211 USA.;Yang, B (corresponding author), Univ Missouri, Interdisciplinary Plant Grp, Columbia, MO 65211 USA.;Whitham, SA (corresponding author),…	swhitham@iastate.edu; smliuhn@yahoo.com; yangbi@missouri.edu	Yang, Bing/D-3628-2019; Gassmann, Walter/AFM-9644-2022; Liu, Shiming/AAG-9495-2020	Yang, Bing/0000-0002-2293-3384; Gassmann, Walter/0000-0002-7527-0385;	Iowa Soybean Association; National Natural Science Foundation of China [31972248]; China Scholarship Council	Iowa Soybean Association; National Natural Science Foundation of China(National Natural Science Foundation of China (NSFC)); China Scholarship Council(China Scholarship Council)	Funding was provided by the Iowa Soybean Association (SW and BY), the National Natural Science Foundation of China (31972248 to SL), and the China Scholarship Council (NZ).		56	31	31	5	31	FRONTIERS MEDIA SA	LAUSANNE	AVENUE DU TRIBUNAL FEDERAL 34, LAUSANNE, CH-1015, SWITZERLAND	1664-462X			FRONT PLANT SCI	Front. Plant Sci.	JUN 16	2020	11
J	Niu, FJ; Jiang, QY; Sun, XJ; Hu, Z; Wang, LX; Zhang, H				Niu, Fengjuan; Jiang, Qiyan; Sun, Xianjun; Hu, Zheng; Wang, Lixia; Zhang, Hui			Large DNA fragment deletion in lncRNA77580 regulates neighboring gene expression in soybean (Glycine max)	FUNCTIONAL PLANT BIOLOGY			English	Article						CRISPR; Cas9; gene editing; gene expression; hairy root; large DNA fragment deletion; long non-coding RNA; salt stress; soybean	F-ACTIN ORGANIZATION; CLASS-XI MYOSINS; RNAS ASSOCIATE; ROOT HAIR; GENOME; CRISPR/CAS9; STRESS; ACTIVATION; MOTILITY; FEATURES	Long non-coding RNAs (lncRNAs) affect gene expressions via a wide range of mechanisms and are considered important regulators of numerous essential biological processes, including abiotic stress responses. However, the biological functions of most lncRNAs are yet to be determined. Moreover, to date, no effective methods have been developed to study the function of plant lncRNAs. We previously dis…	[Niu, Fengjuan; Jiang, Qiyan; Sun, Xianjun; Hu, Zheng; Wang, Lixia; Zhang, Hui] Chinese Acad Agr Sci, Natl Key Facil Crop Gene Resources & Genet Improv, Inst Crop Sci, Beijing, Peoples R China	Chinese Academy of Agricultural Sciences; Institute of Crop Sciences, CAAS	Jiang, QY; Zhang, H (corresponding author), Chinese Acad Agr Sci, Natl Key Facil Crop Gene Resources & Genet Improv, Inst Crop Sci, Beijing, Peoples R China.	jiangqiyan@caas.cn; zhanghui06@caas.cn							58	3	5	1	30	CSIRO PUBLISHING	CLAYTON	UNIPARK, BLDG 1, LEVEL 1, 195 WELLINGTON RD, LOCKED BAG 10, CLAYTON, VIC 3168, AUSTRALIA	1445-4408	1445-4416		FUNCT PLANT BIOL	Funct. Plant Biol.		2021	48	11
S	Beltran, JP; Canas, LA		Canas, LA; Beltran, JP		Pio Beltran, Jose; Canas, Luis A.			Grain and Forage Legumes: Nutritional Value and Agriculture Sustainability	FUNCTIONAL GENOMICS IN MEDICAGO TRUNCATULA: METHODS AND PROTOCOLS	Methods in Molecular Biology		English	Article; Book Chapter						Legumes; Nutritional value; Agriculture sustainability; M. truncatula; Genomic tools	CRISPR/CAS9; HEALTH	Humanity faces great challenges with respect to the use of energy, the production of food and feed, and the management of the Earth through sustainable practices. Agriculture can play a key role to give appropriate responses to these challenges. By the end of this century, human population will grow up to around 10,000 million people, meaning we must be able to produce food and feed for more than…	[Pio Beltran, Jose; Canas, Luis A.] CSIC UPV, Inst Plant Cell & Mol Biol IBMCP, Valencia, Spain	Consejo Superior de Investigaciones Cientificas (CSIC)	Beltran, JP (corresponding author), CSIC UPV, Inst Plant Cell & Mol Biol IBMCP, Valencia, Spain.		Cañas, Luis A./F-7147-2015	Canas, Luis/0000-0003-4177-4777					18	1	1	3	14	HUMANA PRESS INC	TOTOWA	999 RIVERVIEW DR, STE 208, TOTOWA, NJ 07512-1165 USA	1064-3745	1940-6029	978-1-4939-8633-0; 978-1-4939-8632-3	METHODS MOL BIOL	Methods Mol. Biol.		2018	1822
J	Zhang, YX; Guo, W; Chen, LM; Shen, XJ; Yang, HL; Fang, YS; Ouyang, WQ; Mai, SH; Chen, HF; Chen, SL; Hao, QN; Yuan, SL; Zhang, CJ; Huang, Y; Shan, ZH; Yang, ZL; Qiu, DZ; Zhou, XA; Cao, D; Li, X; Jiao, YQ				Zhang, Yongxing; Guo, Wei; Chen, Limiao; Shen, Xinjie; Yang, Hongli; Fang, Yisheng; Ouyang, Wenqi; Mai, Sihua; Chen, Haifeng; Chen, Shuilian; Hao, Qingnan; Yuan, Songli; Zhang, Chanjuan; Huang, Yi; Shan, Zhihui; Yang, Zhonglu; Qiu, Dezhen; Zhou, Xinan; Cao, Dong; Li, Xia; Jiao, Yongqing			CRISPR/Cas9-Mediated Targeted Mutagenesis of GmUGT Enhanced Soybean Resistance Against Leaf-Chewing Insects Through Flavonoids Biosynthesis	FRONTIERS IN PLANT SCIENCE			English	Article						CRISPR; Cas9; soybean; UDP-glycosyltransferase; Helicoverpa armigera Hubner; Spodoptera litura Fabricius	PLANT DEFENSE; COMMON CUTWORM; IDENTIFICATION; MECHANISMS; EXPRESSION; ANTIBIOSIS; FUTURE; GENES; QTLS	Leaf-chewing insects are important pests that cause yield loss and reduce seed quality in soybeans (Glycine max). Breeding soybean varieties that are resistant to leaf-chewing insects can minimize the need for insecticide use and reduce yield loss. The marker gene for QTL-M, Glyma.07g110300 (LOC100775351) that encodes a UDP-glycosyltransferase (UGT) is the major determinant of resistance against …	[Zhang, Yongxing; Guo, Wei; Chen, Limiao; Shen, Xinjie; Yang, Hongli; Fang, Yisheng; Ouyang, Wenqi; Mai, Sihua; Chen, Haifeng; Chen, Shuilian; Hao, Qingnan; Yuan, Songli; Zhang, Chanjuan; Huang, Yi; Shan, Zhihui; Yang, Zhonglu; Qiu, Dezhen; Zhou, Xinan; Cao, Dong; Jiao, Yongqing] Chinese Acad Agr Sci, Oil Crops Res Inst, Key Lab Biol & Genet Improvement Oil Crops, Minist Agr & Rural Affairs, Wuha…	Chinese Academy of Agricultural Sciences; Oil Crops Research Institute, CAAS; Ministry of Agriculture & Rural Affairs; Huazhong Agricultural University; Henan Agricultural University	Cao, D; Jiao, YQ (corresponding author), Chinese Acad Agr Sci, Oil Crops Res Inst, Key Lab Biol & Genet Improvement Oil Crops, Minist Agr & Rural Affairs, Wuhan, Peoples R China.;Li, X (corresponding author), Huazhong Agr Univ, Coll Plant Sci & Technol, Natl Key Lab Crop Genet Improvement, Wuhan, Peoples R China.;Jiao, YQ (corresponding author), Henan Agr Univ, Coll Agron, Collaborat Innovat Ctr …	caodong@caas.cn; xli@mail.hzau.edu.cn; yqjiao@126.com	Chen, HF/G-3376-2010; Shen, Xinjie/GQB-2814-2022	Yuan, Songli/0000-0001-8558-1454	National Key Research and Development Program of China [2016YFD0100603]; National Natural Science Foundation of China [32072087]; Science and Technology Innovation Project of Chinese Academy of Agricultural Sciences, Cultivation of New Science and Technology [2021-2060302-049-022]	National Key Research and Development Program of China; National Natural Science Foundation of China(National Natural Science Foundation of China (NSFC)); Science and Technology Innovation Project of Chinese Academy of Agricultural Sciences, Cultivation of New Science and Technology	The research was supported by The National Key Research and Development Program of China (2016YFD0100603); The National Natural Science Foundation of China (32072087); and The Science and Technology Innovation Project of Chinese Academy of Agricultural Sciences, Cultivation of New Science and Technology (2021-2060302-049-022).		67	16	16	20	46	FRONTIERS MEDIA SA	LAUSANNE	AVENUE DU TRIBUNAL FEDERAL 34, LAUSANNE, CH-1015, SWITZERLAND	1664-462X			FRONT PLANT SCI	Front. Plant Sci.	FEB 22	2022	13
J	Li, CL; Nguyen, V; Liu, J; Fu, WQ; Chen, C; Yu, KF; Cui, YH				Li, Chenlong; Vi Nguyen; Liu, Jun; Fu, Wenqun; Chen, Chen; Yu, Kangfu; Cui, Yuhai			Mutagenesis of seed storage protein genes in Soybean using CRISPR/Cas9	BMC RESEARCH NOTES			English	Article								Objective: Soybean seeds are an important source of vegetable proteins for both food and industry worldwide. Conglycinins (7S) and glycinins (11S), which are two major families of storage proteins encoded by a small family of genes, account for about 70% of total soy seed protein. Mutant alleles of these genes are often necessary in certain breeding programs, as the relative abundance of these pr…	[Li, Chenlong; Vi Nguyen; Liu, Jun; Fu, Wenqun; Chen, Chen; Cui, Yuhai] Agr & Agri Food Canada, London Res & Dev Ctr, London, ON, Canada; [Li, Chenlong; Chen, Chen; Cui, Yuhai] Western Univ, Dept Biol, London, ON, Canada; [Li, Chenlong] Sun Yat Sen Univ, Sch Life Sci, State Key Lab Biocontrol, Guangzhou, Guangdong, Peoples R China; [Li, Chenlong] Sun Yat Sen Univ, Sch Life Sci, Guangdong Key Lab …	Agriculture & Agri Food Canada; Western University (University of Western Ontario); Sun Yat Sen University; Sun Yat Sen University; Guangdong Academy of Agricultural Sciences; MinNan Normal University; Agriculture & Agri Food Canada	Li, CL; Cui, YH (corresponding author), Agr & Agri Food Canada, London Res & Dev Ctr, London, ON, Canada.;Li, CL; Cui, YH (corresponding author), Western Univ, Dept Biol, London, ON, Canada.;Li, CL (corresponding author), Sun Yat Sen Univ, Sch Life Sci, State Key Lab Biocontrol, Guangzhou, Guangdong, Peoples R China.;Li, CL (corresponding author), Sun Yat Sen Univ, Sch Life Sci, Guangdong Key Lab…	lichlong3@mail.sysu.edu.cn; yuhai.cui@canada.ca	chen, chen/AAK-1684-2021	Chen, Chen/0000-0001-6196-3255	Agriculture & Agri-Food Canada A-base; Thousand Talents Program for Young Scholars	Agriculture & Agri-Food Canada A-base; Thousand Talents Program for Young Scholars	This work was supported by Agriculture & Agri-Food Canada A-base to YC, and the Thousand Talents Program for Young Scholars to CL. The design of the study and collection, analysis, and interpretation of data and in writing the manuscript were done independently from the funding sources.		0	29	31	3	12	SPRINGERNATURE	LONDON	CAMPUS, 4 CRINAN ST, LONDON, N1 9XW, ENGLAND		1756-0500		BMC RES NOTES	BMC Res. Notes	MAR 27	2019	12
J	Huang, PW; Yang, Q; Zhu, YL; Zhou, J; Sun, K; Mei, YZ; Dai, CC				Huang, Peng-Wei; Yang, Qian; Zhu, Ya-Li; Zhou, Jun; Sun, Kai; Mei, Yan-Zhen; Dai, Chuan-Chao			The construction of CRISPR-Cas9 system for endophytic Phomopsis liquidambaris and its PmkkA-deficient mutant revealing the effect on rice	FUNGAL GENETICS AND BIOLOGY			English	Article						Phomopsis liquidambaris; Endophytic fungus; CRISPR/Cas9; Ku70/Ku80; PmkkA	DISEASE RESISTANCE; LACCASE PRODUCTION; GENE; SOIL; B3; TRANSFORMATION; METABOLISM; SYMBIOSIS; PATHWAYS; SURVIVAL	The endophytic fungus Phomopsis liquidambaris efficiently promotes the nitrogen metabolism and growth of host plants such as rice and peanut. However, a lack of genetic tools limits further research regarding the mechanisms of interaction between P. liquidambaris and its host plants. Herein, a CRISPR/Cas9 system for targeted gene disruption in this strain was first constructed and optimized. The …	[Huang, Peng-Wei; Yang, Qian; Zhu, Ya-Li; Zhou, Jun; Sun, Kai; Mei, Yan-Zhen; Dai, Chuan-Chao] Nanjing Normal Univ, Jiangsu Key Lab Microbes & Funct Genom, Jiangsu Engn & Technol Res Ctr Industrializat Mic, Coll Life Sci, 1 Wenyuan Rd, Nanjing 210023, Jiangsu, Peoples R China	Nanjing Normal University	Mei, YZ; Dai, CC (corresponding author), Nanjing Normal Univ, Jiangsu Key Lab Microbes & Funct Genom, Jiangsu Engn & Technol Res Ctr Industrializat Mic, Coll Life Sci, 1 Wenyuan Rd, Nanjing 210023, Jiangsu, Peoples R China.	meiyanzhen@njnu.edu.cn; daichuanchao@njnu.edu.cn	Zhou, Jun/AAU-7375-2021	Zhou, Jun/0000-0003-3618-1037	National Key R&D Program of China [2017YFD0800705]; National Natural Science Foundation of China [31570491]	National Key R&D Program of China; National Natural Science Foundation of China(National Natural Science Foundation of China (NSFC))	This work was supported by the National Key R&D Program of China (2017YFD0800705) and National Natural Science Foundation of China (Project No 31570491). We thank Dr. Ling Lu (Nanjing Normal University) for kindly providing pX330 and FM-3. We thank Dr. Shuzhen Yan (Nanjing Normal University) for kindly providing pDHt-Ben. We thank Dr. Chunqiang Li (Chinese Academy of Tropical Agriculture Sciences…		51	17	17	2	44	ACADEMIC PRESS INC ELSEVIER SCIENCE	SAN DIEGO	525 B ST, STE 1900, SAN DIEGO, CA 92101-4495 USA	1087-1845	1096-0937		FUNGAL GENET BIOL	Fungal Genet. Biol.	MAR	2020	136
J	Wan, Z; Liu, YX; Guo, DD; Fan, R; Liu, Y; Xu, K; Zhu, JL; Quan, L; Lu, WT; Bai, X; Zhai, H				Wan, Zhao; Liu, Yingxiang; Guo, Dandan; Fan, Rong; Liu, Yang; Xu, Kun; Zhu, Jinlong; Quan, Le; Lu, Wentian; Bai, Xi; Zhai, Hong			CRISPR/Cas9-mediated targeted mutation of the E1 decreases photoperiod sensitivity, alters stem growth habits, and decreases branch number in soybean	FRONTIERS IN PLANT SCIENCE			English	Article						E1; CRISPR; Cas9; flowering time; photoperiod; soybean	MATURITY LOCUS; NATURAL VARIATION; GENETIC-CONTROL; FLOWERING TIME; RESPONSES; CLONING; DT2	The distribution of elite soybean (Glycine max) cultivars is limited due to their highly sensitive to photoperiod, which affects the flowering time and plant architecture. The recent emergence of CRISPR/Cas9 technology has uncovered new opportunities for genetic manipulation of soybean. The major maturity gene E1 of soybean plays a critical role in soybean photoperiod response. Here, we performed…	[Wan, Zhao; Guo, Dandan; Xu, Kun; Zhu, Jinlong; Zhai, Hong] Chinese Acad Sci, Northeast Inst Geog & Agroecol, State Key Lab Black Soils Conservat & Utilizat, Harbin, Peoples R China; [Wan, Zhao] Univ Chinese Acad Sci, Coll Adv Agr Sci, Beijing, Peoples R China; [Liu, Yingxiang; Fan, Rong; Liu, Yang; Quan, Le; Lu, Wentian; Bai, Xi] Northeast Agr Univ, Coll Life Sci, Harbin, Peoples R China	Chinese Academy of Sciences; Northeast Institute of Geography & Agroecology, CAS; Chinese Academy of Sciences; University of Chinese Academy of Sciences, CAS; Northeast Agricultural University - China	Zhai, H (corresponding author), Chinese Acad Sci, Northeast Inst Geog & Agroecol, State Key Lab Black Soils Conservat & Utilizat, Harbin, Peoples R China.	zhaih@iga.ac.cn	郭, 丹丹/IAN-7790-2023	Wan, Zhao/0000-0001-5673-3826	National Natural Science Foundation of China [31971970]; Strategic Priority Research Program of the Chinese Academy of Sciences [XDA28070302]; Natural Science Foundation of Heilongjiang Province of China [YQ2021C034]; Young Scientists Group Project of Northeast Institute of Geography and Agroecology [2022QNXZ05]; Chinese Academy of Sciences and Hainan Yazhou Bay Seed lab [B21HJ0101]	National Natural Science Foundation of China(National Natural Science Foundation of China (NSFC)); Strategic Priority Research Program of the Chinese Academy of Sciences(Chinese Academy of Sciences); Natural Science Foundation of Heilongjiang Province of China(Natural Science Foundation of Heilongjiang Province); Young Scientists Group Project of Northeast Institute of Geography and Agroecology; …	This work was supported by National Natural Science Foundation of China (31971970), Strategic Priority Research Program of the Chinese Academy of Sciences (Grant No. XDA28070302), Natural Science Foundation of Heilongjiang Province of China (YQ2021C034), and Young Scientists Group Project (2022QNXZ05) of Northeast Institute of Geography and Agroecology, Chinese Academy of Sciences and Hainan Yazh…		55	0	0	20	23	FRONTIERS MEDIA SA	LAUSANNE	AVENUE DU TRIBUNAL FEDERAL 34, LAUSANNE, CH-1015, SWITZERLAND	1664-462X			FRONT PLANT SCI	Front. Plant Sci.	DEC 14	2022	13
C	Kemp, O; Favero, BT; Hegelund, JN; Moller, SR; Muller, R; Petersen, BL; Lutken, H		Thammasiri, K; Panvisavas, N; Paull, RE		Kemp, O.; Favero, B. T.; Hegelund, J. N.; Moller, S. R.; Muller, R.; Petersen, B. L.; Lutken, H.			Modification of ethylene sensitivity in ornamental plants using CRISPR/Cas9	I INTERNATIONAL SYMPOSIUM ON TROPICAL AND SUBTROPICAL ORNAMENTALS	Acta Horticulturae		English	Proceedings Paper	1st International Symposium on Tropical and Subtropical Ornamentals	MAR 07-09, 2016	THAILAND	Int Soc Horticultural Sci		senescence; genome editing; Kalanchoe; Campanula	HOMOLOGOUS RECOMBINATION; GENOME MODIFICATION; TARGET CLEAVAGE; RECEPTOR; ARABIDOPSIS; MULTIPLEX; SYSTEM; RNA; 1-METHYLCYCLOPROPENE; MUTAGENESIS	Ethylene sensitivity has for long been of interest in improving ornamental plants e.g., Kalanchoe and Campanula. We aim to investigate changes in ethylene sensitivity in economically important ornamental plants by targeting genes in the ethylene pathway using the novel precise genome editing tool; the Clustered Regularly Interspaced Palindromic Repeats (CRISPR) RNA guided Cas9 DNA nuclease (CRISP…	[Kemp, O.; Favero, B. T.; Hegelund, J. N.; Moller, S. R.; Muller, R.; Petersen, B. L.; Lutken, H.] Univ Copenhagen, Fac Sci, Dept Plant & Environm Sci, Crop Sci Sect, Hojbakkegard Alle 9-13, DK-2630 Taastrup, Denmark	4EU+; University of Copenhagen	Lutken, H (corresponding author), Univ Copenhagen, Fac Sci, Dept Plant & Environm Sci, Crop Sci Sect, Hojbakkegard Alle 9-13, DK-2630 Taastrup, Denmark.	hlm@plen.ku.dk	Müller, Renate/F-8932-2014; Favero, B.T./C-5797-2016; Hegelund, Josefine Nymark/N-4732-2014; Petersen, Bent L/H-9437-2014; möller, svenning rune srm/O-9048-2016; Lütken, Henrik/F-9449-2014	Müller, Renate/0000-0003-4029-240X; Favero, B.T./0000-0002-7285-0093; Hegelund, Josefine Nymark/0000-0002-5663-9503; Petersen, Bent L/0000-0002-2004-9077; möller, svenning rune srm/0000-0003-0392-4631; Lütken, Henrik/0000-0003-3719-8324					50	3	3	0	14	INT SOC HORTICULTURAL SCIENCE	LEUVEN 1	PO BOX 500, 3001 LEUVEN 1, BELGIUM	0567-7572	2406-6168	978-94-62611-63-4	ACTA HORTIC			2017	1167
J	Fan, SJ; Zhang, Z; Song, Y; Zhang, J; Wang, PW				Fan, Sujie; Zhang, Zhuo; Song, Yang; Zhang, Jun; Wang, Piwu			CRISPR/Cas9-mediated targeted mutagenesis of GmTCP19L increasing susceptibility to Phytophthora sojae in soybean	PLOS ONE			English	Article							TCP TRANSCRIPTION FACTORS; CLASS-I; CELL-DIFFERENTIATION; PLANT-GROWTH; ROOT-ROT; ARABIDOPSIS; BIOSYNTHESIS; EXPRESSION; INTERACTS; PROTEINS	The TEOSINTE BRANCHED1/CYCLOIDEA/PROLIFERATING CELL FACTOR (TCP) transcription factors is one of the superfamilies of plant-specific transcription factors involved in plant growth, development, and biotic and abiotic stress. However, there is no report on the research of the TCP transcription factors in soybean response to Phytophthora sojae. In this study, Agrobacterium-mediated transformation w…	[Fan, Sujie; Zhang, Zhuo; Song, Yang; Zhang, Jun; Wang, Piwu] Jilin Agr Univ, Plant Biotechnol Ctr, Coll Agron, Changchun, Jilin, Peoples R China; [Fan, Sujie] Jilin Agr Univ, Crop Sci Postdoctoral Stn, Changchun, Jilin, Peoples R China	Jilin Agricultural University; Jilin Agricultural University	Wang, PW (corresponding author), Jilin Agr Univ, Plant Biotechnol Ctr, Coll Agron, Changchun, Jilin, Peoples R China.	peiwuw@163.com		Sujie, Fan/0000-0002-4897-7692	National Natural Science Foundation of China [31801381]; Education Department of Jilin Province [JJKH20190935KJ]; Jilin Scientific and Technological Development Program [20190103120JH]	National Natural Science Foundation of China(National Natural Science Foundation of China (NSFC)); Education Department of Jilin Province; Jilin Scientific and Technological Development Program	SF was supported by National Natural Science Foundation of China (31801381, http://www.nsfc.gov.cn/) and Education Department of Jilin Province (JJKH20180658KJ, http://jyt.jl.gov.cn/), ZZ was supported by Education Department of Jilin Province (JJKH20190935KJ, http://jyt.jl.gov.cn/), YS was supported by Jilin Scientific and Technological Development Program (20190103120JH, http://kjt.jl.gov.cn/),…		72	3	3	7	12	PUBLIC LIBRARY SCIENCE	SAN FRANCISCO	1160 BATTERY STREET, STE 100, SAN FRANCISCO, CA 94111 USA	1932-6203			PLOS ONE	PLoS One		2022	17	6
J	Carrijo, J; Illa-Berenguer, E; LaFayette, P; Torres, N; Aragao, FJL; Parrott, W; Vianna, GR				Carrijo, Jessica; Illa-Berenguer, Eudald; LaFayette, Peter; Torres, Nathalia; Aragao, Francisco J. L.; Parrott, Wayne; Vianna, Giovanni R.			Two efficient CRISPR/Cas9 systems for gene editing in soybean	TRANSGENIC RESEARCH			English	Article						Genome editing; Low phytic acid; Single transcriptional unit; Two-component transcriptional unit	TARGETED MUTAGENESIS; GENOME; DESIGN; IMPROVEMENT; PROMOTERS; DIVERSITY; SEQUENCE; PLANTS	Genome editing using CRISPR/Cas9 has been highlighted as a powerful tool for crop improvement. Nevertheless, its efficiency can be improved, especially for crops with a complex genome, such as soybean. In this work, using the CRISPR/Cas9 technology we evaluated two CRISPR systems, a one-component vs. a two-component strategy. In a simplified system, the single transcriptional unit (STU), SpCas9 a…	[Carrijo, Jessica; Aragao, Francisco J. L.; Vianna, Giovanni R.] Embrapa Recursos Genet & Biotecnol, Parque Estacao Biol, PqEB, Av W5 Norte Final 716, BR-70770917 Brasilia, DF, Brazil; [Carrijo, Jessica; Torres, Nathalia; Aragao, Francisco J. L.; Vianna, Giovanni R.] Univ Brasilia, Dept Mol Biol, BR-70910900 Brasilia, DF, Brazil; [Illa-Berenguer, Eudald; LaFayette, Peter; Parrott, Wayne] Univ Geo…	Empresa Brasileira de Pesquisa Agropecuaria (EMBRAPA); Universidade de Brasilia; University System of Georgia; University of Georgia; University System of Georgia; University of Georgia	Vianna, GR (corresponding author), Embrapa Recursos Genet & Biotecnol, Parque Estacao Biol, PqEB, Av W5 Norte Final 716, BR-70770917 Brasilia, DF, Brazil.	giovanni.vianna@embrapa.br	Vianna, Giovanni R/J-2978-2012; Illa-Berenguer, Eudald/D-6987-2016	Vianna, Giovanni R/0000-0002-8151-1149; Illa-Berenguer, Eudald/0000-0002-1777-7516; Torres, Nathalia/0000-0002-1198-8240; Carrijo de Souza, Jessica/0000-0002-1210-278X; Lima Aragao, Francisco Jose/0000-0003-0570-7673; , Peter/0000-0002-9416-9952	Empresa Brasileira de Pesquisa Agropecuaria (Embrapa); Cordenacao de Aperfeicoamento de Pessoal de Nivel Superior (CAPES, Brazil)	Empresa Brasileira de Pesquisa Agropecuaria (Embrapa)(Empresa Brasileira de Pesquisa Agropecuaria (EMBRAPA)); Cordenacao de Aperfeicoamento de Pessoal de Nivel Superior (CAPES, Brazil)(Coordenacao de Aperfeicoamento de Pessoal de Nivel Superior (CAPES))	This study was supported in part by Empresa Brasileira de Pesquisa Agropecuaria (Embrapa), with funds allocated to the Georgia Agricultural Experiment Stations (Athens, GA, USA) and the Conselho Nacional de Desenvolvimento Cientifico e Tecnologico (CNPq, Brazil). J. Carrijo was supported by a fellowship from Cordenacao de Aperfeicoamento de Pessoal de Ni ' vel Superior (CAPES, Brazil).		52	16	18	2	25	SPRINGER	DORDRECHT	VAN GODEWIJCKSTRAAT 30, 3311 GZ DORDRECHT, NETHERLANDS	0962-8819	1573-9368		TRANSGENIC RES	Transgenic Res.	JUN	2021	30	3
J	Wu, N; Lu, Q; Wang, PW; Zhang, Q; Zhang, J; Qu, J; Wang, N				Wu, Nan; Lu, Qiang; Wang, Piwu; Zhang, Qi; Zhang, Jun; Qu, Jing; Wang, Nan			Construction and Analysis of GmFAD2-1A and GmFAD2-2A Soybean Fatty Acid Desaturase Mutants Based on CRISPR/Cas9 Technology	INTERNATIONAL JOURNAL OF MOLECULAR SCIENCES			English	Article						soybean oleic acid; FAD2; clustered regularly interspaced short palindromic repeats (CRISPR/Cas9); near-infrared grain analysis	TARGETED MUTAGENESIS; QUALITY; SYSTEM; TOOL	The soybean fatty acid desaturase family is composed of seven genes, but the function of each gene has not been reported. Bioinformatics was used to analyse the structure of genes in this family, as well as the correlation between Delta 12-fatty acid desaturase II (FAD2) expression and oleic acid content on different days after flowering of soybean. In the present study, CRISPR/Cas9 technology wa…	[Wu, Nan] Jilin Agr Sci & Technol Univ, Jilin 132101, Jilin, Peoples R China; [Wu, Nan; Wang, Piwu; Zhang, Qi; Zhang, Jun; Qu, Jing; Wang, Nan] Jilin Agr Univ, Ctr Plant Biotechnol, Changchun 130118, Peoples R China; [Lu, Qiang] Jilin Agr Univ, Inst Agr Coll, Changchun 130118, Peoples R China	Jilin Agricultural Science & Technology University; Jilin Agricultural University; Jilin Agricultural University	Wang, PW (corresponding author), Jilin Agr Univ, Ctr Plant Biotechnol, Changchun 130118, Peoples R China.	wunanjlau@163.com; lq329365377@163.com; piwwang@163.com; zqjlau@163.com; zhangjunjlnd@163.com; qujing_06@163.com; wangnanjlau@163.com	ZHOU, yf/IAO-5497-2023; Zhang, Shuo/IUO-8909-2023; ZHOU, YUN/ISA-9160-2023	ZHOU, YUN/0009-0003-5061-8730	Cloning of Soybean High Oleic Acid Related Genes [31771817]; Education Department of Jilin Province	Cloning of Soybean High Oleic Acid Related Genes; Education Department of Jilin Province	This research was funded by Cloning of Soybean High Oleic Acid Related Genes and Editing of FAD2 Family Genes, grant number 31771817. Expression pattern of soybean fatty acid desaturase gene GmFAD2 On the Mechanism of Biosynthesis with Soy Oleic Acid, Funded by the Education Department of Jilin Province.		34	33	36	4	19	MDPI	BASEL	ST ALBAN-ANLAGE 66, CH-4052 BASEL, SWITZERLAND		1422-0067		INT J MOL SCI	Int. J. Mol. Sci.	FEB	2020	21	3
J	Zhang, ZH; Wang, WP; Ali, S; Luo, X; Xie, LA				Zhang, Zhaohan; Wang, Wanpeng; Ali, Shahid; Luo, Xiao; Xie, Linan			CRISPR/Cas9-Mediated Multiple Knockouts in Abscisic Acid Receptor Genes Reduced the Sensitivity to ABA during Soybean Seed Germination	INTERNATIONAL JOURNAL OF MOLECULAR SCIENCES			English	Article						ABA; CRISPR; Cas9; GmPYLs; seed germination; soybean	DROUGHT STRESS TOLERANCE; KEY ROLE; ARABIDOPSIS; DORMANCY; TRANSCRIPTOME; MUTAGENESIS; SELECTION; LOCI; 2C	Abscisic acid (ABA) is an important plant hormone that regulates numerous functions in plant growth, development, and stress responses. Several proteins regulate the ABA signal transduction mechanism in response to environmental stress. Among them, the PYR1/PYL/RCAR family act as ABA receptors. This study used the CRISPR/Cas9 gene-editing system with a single gRNA to knock out three soybean PYL g…	[Zhang, Zhaohan; Wang, Wanpeng; Ali, Shahid; Xie, Linan] Northeast Forestry Univ, Coll Life Sci, Key Lab Saline Alkali Vegetat Ecol Restorat, Minist Educ, Harbin 150040, Peoples R China; [Zhang, Zhaohan; Luo, Xiao] Peking Univ Inst Adv Agr Sci, Weifang 261325, Peoples R China; [Ali, Shahid] Shenzhen Univ, Coll Life Sci & Oceanog, Shenzhen 518060, Peoples R China	Northeast Forestry University - China; Shenzhen University	Xie, LA (corresponding author), Northeast Forestry Univ, Coll Life Sci, Key Lab Saline Alkali Vegetat Ecol Restorat, Minist Educ, Harbin 150040, Peoples R China.;Luo, X (corresponding author), Peking Univ Inst Adv Agr Sci, Weifang 261325, Peoples R China.	xiao.luo@pku-iaas.edu.cn; linanxie@nefu.edu.cn	Luo, Xiao/HKM-6799-2023; 王, 万鹏/HHZ-2747-2022	王, 万鹏/0009-0001-2857-6867; Luo, Xiao/0000-0002-8708-5881; Ali, Shahid/0000-0001-6517-320X					73	2	2	8	13	MDPI	BASEL	ST ALBAN-ANLAGE 66, CH-4052 BASEL, SWITZERLAND		1422-0067		INT J MOL SCI	Int. J. Mol. Sci.	DEC	2022	23	24
J	Sugano, S; Hirose, A; Kanazashi, Y; Adachi, K; Hibara, M; Itoh, T; Mikami, M; Endo, M; Hirose, S; Maruyama, N; Abe, J; Yamada, T				Sugano, Shota; Hirose, Aya; Kanazashi, Yuhei; Adachi, Kohei; Hibara, Miki; Itoh, Takeshi; Mikami, Masafumi; Endo, Masaki; Hirose, Sakiko; Maruyama, Nobuyuki; Abe, Jun; Yamada, Tetsuya			Simultaneous induction of mutant alleles of two allergenic genes in soybean by using site-directed mutagenesis	BMC PLANT BIOLOGY			English	Article						CRISPR; Cas9; Glycine max; Gly m Bd 28&#8201; K; Gly m Bd 30&#8201; K; Hypoallergenic soybean	M BD 30K; BETA-CONGLYCININ; ALPHA-SUBUNIT; GLYCINE-MAX; TARGETED MUTAGENESIS; IGE-BINDING; IMMUNODOMINANT ALLERGEN; 7S GLOBULIN; SOY PROTEIN; RNA	Background Soybean (Glycine max) is a major protein crop, because soybean protein has an amino acid score comparable to that of beef and egg white. However, many allergens have been identified among soybean proteins. A decrease in allergenic protein levels would be useful for expanding the market for soybean proteins and processed foods. Recently, the CRISPR/Cas9 system has been adopted as a powe…	[Sugano, Shota; Hirose, Aya; Kanazashi, Yuhei; Adachi, Kohei; Hibara, Miki; Abe, Jun; Yamada, Tetsuya] Hokkaido Univ, Grad Sch Agr, Kita Ku, Kita 9,Nishi 9, Sapporo, Hokkaido 0608589, Japan; [Itoh, Takeshi] Natl Agr & Food Res Org, Adv Anal Ctr, Bioinformat Team, 2-1-2 Kannondai, Tsukuba, Ibaraki 3058602, Japan; [Mikami, Masafumi; Endo, Masaki; Hirose, Sakiko] Natl Agr & Food Res Org, Inst Agrobi…	Hokkaido University; National Agriculture & Food Research Organization - Japan; National Agriculture & Food Research Organization - Japan; Kyoto University	Yamada, T (corresponding author), Hokkaido Univ, Grad Sch Agr, Kita Ku, Kita 9,Nishi 9, Sapporo, Hokkaido 0608589, Japan.	tetsuyay@res.agr.hokudai.ac.jp		Yamada, Tetsuya/0000-0001-6671-4995; Itoh, Takeshi/0000-0002-6291-4233	Cabinet Office, Government of Japan [the Cross-ministerial Strategic Innovation Promotion Program (SIP)]	Cabinet Office, Government of Japan [the Cross-ministerial Strategic Innovation Promotion Program (SIP)]	This work was supported by the Cabinet Office, Government of Japan [the Cross-ministerial Strategic Innovation Promotion Program (SIP)] to TY. The funding agency was not involved in the designing of the study and collection, analysis and interpretation of the data, and in the writing of the manuscript.		56	15	16	5	19	BMC	LONDON	CAMPUS, 4 CRINAN ST, LONDON N1 9XW, ENGLAND	1471-2229			BMC PLANT BIOL	BMC Plant Biol.	NOV 11	2020	20	1
J	Cao, L; Wang, ZR; Ma, HY; Liu, TF; Ji, J; Duan, KX				Cao, Li; Wang, Zeru; Ma, Hongyu; Liu, Tengfei; Ji, Jing; Duan, Kaixuan			Multiplex CRISPR/Cas9-mediated raffinose synthase gene editing reduces raffinose family oligosaccharides in soybean	FRONTIERS IN PLANT SCIENCE			English	Article						soybean; CRISPR; Cas9; multiplex gene editing; RS; RFOs	SEED CARBOHYDRATE PROFILES; TRUE METABOLIZABLE ENERGY	Soybean [Glycine max (L.) Merr.] is an important world economic crop. It is rich in oil, protein, and starch, and soluble carbohydrates in soybean seeds are also important for human and livestock consumption. The predominant soluble carbohydrate in soybean seed is composed of sucrose and raffinose family oligosaccharides (RFOs). Among these carbohydrates, only sucrose can be digested by humans an…	[Cao, Li; Wang, Zeru; Ma, Hongyu; Liu, Tengfei; Ji, Jing; Duan, Kaixuan] Nanjing Agr Univ, Dept Plant Pathol, Nanjing, Peoples R China	Nanjing Agricultural University	Duan, KX (corresponding author), Nanjing Agr Univ, Dept Plant Pathol, Nanjing, Peoples R China.	duank@njau.edu.cn			National Science Foundation of China (NSFC) [32172499, 31901957]	National Science Foundation of China (NSFC)(National Natural Science Foundation of China (NSFC))	This research was supported by grants from the National Science Foundation of China (NSFC; 32172499, 31901957).		36	1	1	8	12	FRONTIERS MEDIA SA	LAUSANNE	AVENUE DU TRIBUNAL FEDERAL 34, LAUSANNE, CH-1015, SWITZERLAND	1664-462X			FRONT PLANT SCI	Front. Plant Sci.	NOV 15	2022	13
J	Adachi, K; Hirose, A; Kanazashi, Y; Hibara, M; Hirata, T; Mikami, M; Endo, M; Hirose, S; Maruyama, N; Ishimoto, M; Abe, J; Yamada, T				Adachi, Kohei; Hirose, Aya; Kanazashi, Yuhei; Hibara, Miki; Hirata, Toshiyuki; Mikami, Masafumi; Endo, Masaki; Hirose, Sakiko; Maruyama, Nobuyuki; Ishimoto, Masao; Abe, Jun; Yamada, Tetsuya			Site-directed mutagenesis by biolistic transformation efficiently generates inheritable mutations in a targeted locus in soybean somatic embryos and transgene-free descendants in the T-1 generation	TRANSGENIC RESEARCH			English	Article						CRISPR; Cas9; Glycine max; Transgenic embryo; Null-segregant; Nonsense mRNA decay	AGROBACTERIUM-MEDIATED TRANSFORMATION; GLYCINE-MAX; DNA DELIVERY; PLANTS; GENE; SEED; RNA; CRISPR/CAS9; ARABIDOPSIS; EXPRESSION	The clustered regularly interspaced short palindromic repeat (CRISPR)/CRISPR-associated endonuclease 9 (Cas9) system is being rapidly developed for mutagenesis in higher plants. Ideally, foreign DNA introduced by this system is removed in the breeding of edible crops and vegetables. Here, we report an efficient generation of Cas9-free mutants lacking an allergenic gene, Gly m Bd 30K, using biolis…	[Adachi, Kohei; Hirose, Aya; Kanazashi, Yuhei; Hibara, Miki; Abe, Jun; Yamada, Tetsuya] Hokkaido Univ, Grad Sch Agr, Kita Ku, Kita 9,Nishi 9, Sapporo, Hokkaido 0608589, Japan; [Hirata, Toshiyuki] Hokkaido Univ, Field Sci Ctr Northern Biosphere, Kita Ku, Kita 11,Nishi 10, Sapporo, Hokkaido 0600811, Japan; [Mikami, Masafumi; Endo, Masaki; Hirose, Sakiko] Natl Agr & Food Res Org, Inst Agrobiol Sci, …	Hokkaido University; Hokkaido University; National Agriculture & Food Research Organization - Japan; Kyoto University; National Agriculture & Food Research Organization - Japan	Yamada, T (corresponding author), Hokkaido Univ, Grad Sch Agr, Kita Ku, Kita 9,Nishi 9, Sapporo, Hokkaido 0608589, Japan.	tetsuyay@res.agr.hokudai.ac.jp		Yamada, Tetsuya/0000-0001-6671-4995	Cabinet Office, Government of Japan [the Cross-ministerial Strategic Innovation Promotion Program (SIP)]	Cabinet Office, Government of Japan [the Cross-ministerial Strategic Innovation Promotion Program (SIP)]	This work was supported by funds from the Cabinet Office, Government of Japan [the Cross-ministerial Strategic Innovation Promotion Program (SIP)] for TY.		48	5	5	5	23	SPRINGER	DORDRECHT	VAN GODEWIJCKSTRAAT 30, 3311 GZ DORDRECHT, NETHERLANDS	0962-8819	1573-9368		TRANSGENIC RES	Transgenic Res.	FEB	2021	30	1
J	Zhong, XB; Hong, W; Shu, Y; Li, JF; Liu, LL; Chen, XY; Islam, F; Zhou, WJ; Tang, GX				Zhong, Xuanbo; Hong, Wei; Shu, Yue; Li, Jianfei; Liu, Lulu; Chen, Xiaoyang; Islam, Faisal; Zhou, Weijun; Tang, Guixiang			CRISPR/Cas9 mediated gene-editing of GmHdz4 transcription factor enhances drought tolerance in soybean (Glycine max [L.] Merr.)	FRONTIERS IN PLANT SCIENCE			English	Article						Glycine max; HD-ZIP; GmHdz4; drought stress; root system architecture	LEUCINE ZIPPER GENE; SALT-STRESS; CLASS-I; ARABIDOPSIS; EXPRESSION; PROTEIN; FAMILY; PROLINE; SYSTEM; GROWTH	The HD-Zip transcription factors play a crucial role in plant development, secondary metabolism, and abiotic stress responses, but little is known about HD-Zip I genes in soybean. Here, a homeodomain-leucine zipper gene designated GmHdz4 was isolated. Chimeric soybean plants, GmHdz4 overexpressing (GmHdz4-oe), and gene-editing via CRISPR/Cas9 (gmhdz4) in hairy roots, were generated to examine the…	[Zhong, Xuanbo; Hong, Wei; Shu, Yue; Li, Jianfei; Liu, Lulu; Islam, Faisal; Zhou, Weijun; Tang, Guixiang] Zhejiang Univ, Inst Crop Sci, Zhejiang Prov Key Lab Crop Germplasm, Hangzhou, Zhejiang, Peoples R China; [Shu, Yue; Li, Jianfei; Tang, Guixiang] Zhejiang Univ, Hainan Inst, Sanya, Hainan, Peoples R China; [Chen, Xiaoyang] Seed Management Stn Zhejiang Prov, Hangzhou, Zhejiang, Peoples R China	Chinese Academy of Agricultural Sciences; Institute of Crop Sciences, CAAS; Zhejiang University; Zhejiang University	Tang, GX (corresponding author), Zhejiang Univ, Inst Crop Sci, Zhejiang Prov Key Lab Crop Germplasm, Hangzhou, Zhejiang, Peoples R China.;Tang, GX (corresponding author), Zhejiang Univ, Hainan Inst, Sanya, Hainan, Peoples R China.	tanggx@zju.edu.cn	zhou, wei/HTO-6935-2023; Islam, Faisal/F-9159-2014	Tang, Guixiang/0000-0003-2104-6588					81	3	3	10	19	FRONTIERS MEDIA SA	LAUSANNE	AVENUE DU TRIBUNAL FEDERAL 34, LAUSANNE, CH-1015, SWITZERLAND	1664-462X			FRONT PLANT SCI	Front. Plant Sci.	AUG 19	2022	13
J	Subburaj, S; Zanatta, CB; Nunn, JAL; Hoepers, AM; Nodari, RO; Agapito-Tenfen, SZ				Subburaj, Saminathan; Zanatta, Caroline Bedin; Nunn, Jennifer A. L.; Hoepers, Aline Martins; Nodari, Rubens Onofre; Agapito-Tenfen, Sarah Zanon			A DNA-Free Editing Platform for Genetic Screens in Soybean via CRISPR/Cas9 Ribonucleoprotein Delivery	FRONTIERS IN PLANT SCIENCE			English	Article						genetically modified organism; gene editing; mutagenesis; transgenesis; target deep sequencing; breeding; genetic screening; genetically modified plants	GUIDE RNA; CAS9; TARGET; REGENERATION; PROTOPLASTS; GENERATION; COMPLEX	CRISPR/Cas9-based ribonucleoprotein (RNP)-mediated system has the property of minimizing the effects related to the unwanted introduction of vector DNA and random integration of recombinant DNA. Here, we describe a platform based on the direct delivery of Cas9 RNPs to soybean protoplasts for genetic screens in knockout gene-edited soybean lines without the transfection of DNA vectors. The platfor…	[Subburaj, Saminathan; Zanatta, Caroline Bedin; Nunn, Jennifer A. L.; Agapito-Tenfen, Sarah Zanon] NORCE Norwegian Res Ctr AS, Dept Climate & Environm, Tromso, Norway; [Zanatta, Caroline Bedin; Hoepers, Aline Martins; Nodari, Rubens Onofre] Univ Fed Santa Catarina, Dept Crop Sci, Florianopolis, Brazil	Norwegian Research Centre (NORCE); Universidade Federal de Santa Catarina (UFSC)	Agapito-Tenfen, SZ (corresponding author), NORCE Norwegian Res Ctr AS, Dept Climate & Environm, Tromso, Norway.	saag@norceresearch.no	Nodari, Rubens O/B-7006-2014; Nunn, Jennifer A. L./IAN-4620-2023	Nodari, Rubens O/0000-0002-8884-2426; Nunn, Jennifer A. L./0000-0001-9671-0741; Agapito-Tenfen, Sarah/0000-0002-9773-0856; SUBBURAJ, SAMINATHAN/0000-0002-9660-7661					73	1	1	4	11	FRONTIERS MEDIA SA	LAUSANNE	AVENUE DU TRIBUNAL FEDERAL 34, LAUSANNE, CH-1015, SWITZERLAND	1664-462X			FRONT PLANT SCI	Front. Plant Sci.	JUL 12	2022	13
J	Wei, T; Jiang, LJ; You, X; Ma, PY; Xi, Z; Wang, NN				Wei, Tao; Jiang, Linjian; You, Xiang; Ma, Pengyu; Xi, Zhen; Wang, Ning Ning			Generation of Herbicide-Resistant Soybean by Base Editing	BIOLOGY-BASEL			English	Article						soybean; GmAHAS4; herbicide-resistant; base editing	TARGET BASE; RICE; TOLERANCE; CROP	Simple Summary Soybean is a prominent grain and oil crop in the world. The production of soybean is threatened by weed competition. Recently, CRISPR/Cas9-mediated base editing, which can cause irreversible nucleotide changes in target loci, has been widely used in basic plant science and breeding. However, until now, herbicide-resistant traits in soybean have not been created by the base editor. …	[Wei, Tao; You, Xiang; Wang, Ning Ning] Nankai Univ, Coll Life Sci, Dept Plant Biol & Ecol, Tianjin Key Lab Prot Sci, Tianjin 300071, Peoples R China; [Wei, Tao; Ma, Pengyu; Xi, Zhen] Nankai Univ, Coll Chem, Natl Engn Res Ctr Pesticide, Dept Chem Biol, Tianjin 300071, Peoples R China; [Jiang, Linjian] China Agr Univ, Coll Plant Protect, Dept Plant Pathol, Key Lab Pest Monitoring & Green Managemen…	Nankai University; Nankai University; China Agricultural University	Wang, NN (corresponding author), Nankai Univ, Coll Life Sci, Dept Plant Biol & Ecol, Tianjin Key Lab Prot Sci, Tianjin 300071, Peoples R China.;Xi, Z (corresponding author), Nankai Univ, Coll Chem, Natl Engn Res Ctr Pesticide, Dept Chem Biol, Tianjin 300071, Peoples R China.	eitao88888@163.com; jianglinjian@cau.edu.cn; xiang.you@pku-iaas.edu.cn; mapengyu0216@163.com; zhenxi@nankai.edu.cn; wangnn@nankai.edu.cn			National Natural Science Foundation of China [22007050]; Fundamental Research Funds for the Central Universities, Nankai University [63191320]; Major S&T Projects on the Cultivation of New Varieties of Genetically Modified Organisms [2016ZX08004005-004, 2016ZX08010002-007]; National Key R&D Program of China [2017YFD0200501]	National Natural Science Foundation of China(National Natural Science Foundation of China (NSFC)); Fundamental Research Funds for the Central Universities, Nankai University; Major S&T Projects on the Cultivation of New Varieties of Genetically Modified Organisms; National Key R&D Program of China	This work was supported by grants from the National Natural Science Foundation of China (22007050), and the Fundamental Research Funds for the Central Universities, Nankai University (63191320) to T.W., the Major S&T Projects on the Cultivation of New Varieties of Genetically Modified Organisms (Nos. 2016ZX08004005-004 and 2016ZX08010002-007) to N.N.W., and the National Key R&D Program of China (…		32	0	0	9	9	MDPI	BASEL	ST ALBAN-ANLAGE 66, CH-4052 BASEL, SWITZERLAND		2079-7737		BIOLOGY-BASEL	Biology-Basel	MAY 19	2023	12	5
J	Michno, JM; Virdi, K; Stec, AO; Liu, JQ; Wang, XB; Xiong, Y; Stupar, RM				Michno, Jean-Michel; Virdi, Kamaldeep; Stec, Adrian O.; Liu, Junqi; Wang, Xiaobo; Xiong, Yer; Stupar, Robert M.			Integration, abundance, and transmission of mutations and transgenes in a series of CRISPR/Cas9 soybean lines	BMC BIOTECHNOLOGY			English	Article						Soybean; Transgenic; CRISPR; Transmission; Editing	GLYCINE-MAX; TARGETED MUTAGENESIS; TRAIT STACKING; T-DNA; GENOME; PLANTS; RNA; ARABIDOPSIS; CRISPR-CAS9; SYSTEM	Background As with many plant species, current genome editing strategies in soybean are initiated by stably transforming a gene that encodes an engineered nuclease into the genome. Expression of the transgene results in a double-stranded break and repair at the targeted locus, oftentimes resulting in mutation(s) at the intended site. As soybean is a self-pollinating species with 20 chromosome pai…	[Michno, Jean-Michel; Stupar, Robert M.] Univ Minnesota, Bioinformat & Computat Biol Program, Minneapolis, MN 55455 USA; [Michno, Jean-Michel; Virdi, Kamaldeep; Stec, Adrian O.; Liu, Junqi; Wang, Xiaobo; Xiong, Yer; Stupar, Robert M.] Univ Minnesota, Dept Agron & Plant Genet, 1991 Upper Buford Circle,411 Borlaug Hall, St Paul, MN 55108 USA; [Wang, Xiaobo] Anhui Agr Univ, Sch Agron, Hefei, Peoples…	University of Minnesota System; University of Minnesota Twin Cities; University of Minnesota System; University of Minnesota Twin Cities; Anhui Agricultural University	Stupar, RM (corresponding author), Univ Minnesota, Bioinformat & Computat Biol Program, Minneapolis, MN 55455 USA.;Stupar, RM (corresponding author), Univ Minnesota, Dept Agron & Plant Genet, 1991 Upper Buford Circle,411 Borlaug Hall, St Paul, MN 55108 USA.	stup0004@umn.edu	Virdi, Kamaldeep S/AAH-8025-2020	Virdi, Kamaldeep S/0000-0003-1986-5998; Stupar, Robert/0000-0002-8836-2924	United States Department of Agriculture [2015-33522-24096]; NIFA [810179, 2015-33522-24096] Funding Source: Federal RePORTER	United States Department of Agriculture(United States Department of Agriculture (USDA)); NIFA(United States Department of Agriculture (USDA)National Institute of Food and Agriculture)	This work was supported, in part, by the United States Department of Agriculture (Biotechnology Risk Assessment Project #2015-33522-24096).		71	12	12	1	13	BMC	LONDON	CAMPUS, 4 CRINAN ST, LONDON N1 9XW, ENGLAND		1472-6750		BMC BIOTECHNOL	BMC Biotechnol.	FEB 24	2020	20	1
J	Al Amin, N; Ahmad, N; Wu, N; Fu, XM; Wang, N; Bo, XX; Ma, T; Wang, PW				Al Amin, Noor; Ahmad, Naveed; Wu Nan; Fu Xiuming; Wang Nan; Bo Xiaoxue; Ma Tong; Wang Piwu			AN EFFICIENT TRANSIENT ASSAY FOR CRISPR CAS9 SYSTEM DELIVERING TARGETED MUTATION USING SYNTHETIC OLIGO SgRNA IN SOYBEAN (GLYCINE MAX)	PAKISTAN JOURNAL OF BOTANY			English	Article						Targeted mutagenesis; CRISPR Cas9 system; PEG-mediated transformation; SgRNA	MUTAGENESIS; GENERATION; RICE; ARCHITECTURE; ARABIDOPSIS; SPECIFICITY; EXPRESSION; NUCLEASES; BACTERIAL; PLANTS	In recent years CRISPR Cas9 system has been proved as a versatile genetic tool for efficient target mutation in a variety of plants. (CRISPR)-associated Cas9 Nuclease system can efficiently incorporate high frequency targeted mutation wherein Cas9 act as endonuclease coupled with an oligosgRNA sequence. This RNA guided nuclease complex causes a Cas9-directed nick production in nuclear DNA in the …	[Al Amin, Noor; Wu Nan; Wang Nan; Bo Xiaoxue; Ma Tong; Wang Piwu] Jilin Agr Univ, Agron Coll, Plant Biotechnol Ctr, Jilin, Jilin, Peoples R China; [Ahmad, Naveed; Fu Xiuming] Jilin Agr Univ, Coll Life Sci, Jilin, Jilin, Peoples R China	Jilin Agricultural University; Jilin Agricultural University	Wang, PW (corresponding author), Jilin Agr Univ, Agron Coll, Plant Biotechnol Ctr, Jilin, Jilin, Peoples R China.	Peiwuw@163.com	ZHOU, yf/IAO-5497-2023; ZHOU, YUN/ISA-9160-2023; Zhang, Shuo/IUO-8909-2023; Ahmad, Naveed/ISV-0081-2023; Ahmad, Naveed/HJG-9755-2022	ZHOU, YUN/0009-0003-5061-8730; Ahmad, Naveed/0000-0003-2038-2838; Ahmad, Naveed/0000-0003-2038-2838	Natural Science Foundation of China [31771868]	Natural Science Foundation of China(National Natural Science Foundation of China (NSFC))	This project was funded by the Natural Science Foundation of China under grant number (31771868).		23	1	1	0	95	PAKISTAN BOTANICAL SOC	KARACHI	DEPT OF BOTANY UNIV KARACHI, 32 KARACHI, PAKISTAN	0556-3321	2070-3368		PAK J BOT	Pak. J. Bot.	DEC	2018	50	6
J	Han, JN; Guo, BF; Guo, Y; Zhang, B; Wang, XB; Qiu, LJ				Han, Jianan; Guo, Bingfu; Guo, Yong; Zhang, Bo; Wang, Xiaobo; Qiu, Li-Juan			Creation of Early Flowering Germplasm of Soybean by CRISPR/Cas9 Technology	FRONTIERS IN PLANT SCIENCE			English	Article						soybean; CRISPR; Cas9; gene editing; E1; Agrobacterium-mediated transformation	MESSENGER-RNA DECAY; TARGETED MUTAGENESIS; NATURAL VARIATION; GENETIC-CONTROL; GUIDE RNA; MATURITY; PLANTS; TIME; SPECIFICITY; INHERITANCE	Soybean is an important economic crop and a typical short-day crop, sensitive to photoperiod, and has narrow geographical adaptative region, which limit the creation of transgenic materials and reduce the breeding efficiency of new varieties. In addition, the genetic transformation efficiency of soybean is lower than that of many other crops, and the available receptor genotypes are limited. In t…	[Han, Jianan; Guo, Yong; Qiu, Li-Juan] Chinese Acad Agr Sci, Inst Crop Sci, Natl Key Facil Crop Gene Resources & Genet Improv, Beijing, Peoples R China; [Han, Jianan; Guo, Yong; Qiu, Li-Juan] Chinese Acad Agr Sci, Inst Crop Sci, MOA Key Labs Crop Germplasm & Soybean Biol Beijin, Beijing, Peoples R China; [Guo, Bingfu] Jiangxi Acad Agr Sci, Crop Res Inst, Nanchang, Jiangxi, Peoples R China; [Zhang…	Chinese Academy of Agricultural Sciences; Institute of Crop Sciences, CAAS; Chinese Academy of Agricultural Sciences; Institute of Crop Sciences, CAAS; Jiangxi Academy of Agricultural Sciences; Virginia Polytechnic Institute & State University; Anhui Agricultural University	Qiu, LJ (corresponding author), Chinese Acad Agr Sci, Inst Crop Sci, Natl Key Facil Crop Gene Resources & Genet Improv, Beijing, Peoples R China.;Qiu, LJ (corresponding author), Chinese Acad Agr Sci, Inst Crop Sci, MOA Key Labs Crop Germplasm & Soybean Biol Beijin, Beijing, Peoples R China.;Wang, XB (corresponding author), Anhui Agr Univ, Coll Agron, Hefei, Anhui, Peoples R China.	wxbphd@163.com; qiulijuan@caas.cn			National Science and Technological innovation Program of China	National Science and Technological innovation Program of China	This work was supported by the National Science and Technological innovation Program of China.		63	37	39	2	17	FRONTIERS MEDIA SA	LAUSANNE	AVENUE DU TRIBUNAL FEDERAL 34, LAUSANNE, CH-1015, SWITZERLAND	1664-462X			FRONT PLANT SCI	Front. Plant Sci.	NOV 22	2019	10
J	Wang, WT; Wang, ZL; Hou, WS; Chen, L; Jiang, BJ; Liu, W; Feng, YJ; Wu, CX				Wang, Wenting; Wang, Zhili; Hou, Wensheng; Chen, Li; Jiang, Bingjun; Liu, Wei; Feng, Yongjun; Wu, Cunxiang			GmNMHC5, A Neoteric Positive Transcription Factor of Flowering and Maturity in Soybean	PLANTS-BASEL			English	Article						Glycine max; GmNMHC5; flowering regulation; CRISPR-Cas9	MADS-BOX GENE; APETALA1-LIKE GENE; ROOT DEVELOPMENT; LOCUS-T; ARABIDOPSIS; EXPRESSION; FT; TIME; PHOTOPERIOD; ANTIRRHINUM	The soybean (Glycine max(L.) Merr.) is an important oil and food crop. Its growth and development is regulated by complex genetic networks, and there are still many genes with unknown functions in regulation pathways. In this study, GmNMHC5, a member of the MADS-box protein family, was found to promote flowering and maturity in the soybean. Gene expression profiling in transgenic plants confirmed…	[Wang, Wenting; Wang, Zhili; Feng, Yongjun] Beijing Inst Technol, Sch Life Sci, Beijing 100081, Peoples R China; [Hou, Wensheng; Chen, Li; Jiang, Bingjun; Liu, Wei; Wu, Cunxiang] Chinese Acad Agr Sci, Inst Crop Sci, MOA Key Lab Soybean Biol Beijing, Beijing 100081, Peoples R China	Beijing Institute of Technology; Chinese Academy of Agricultural Sciences; Institute of Crop Sciences, CAAS	Feng, YJ (corresponding author), Beijing Inst Technol, Sch Life Sci, Beijing 100081, Peoples R China.;Wu, CX (corresponding author), Chinese Acad Agr Sci, Inst Crop Sci, MOA Key Lab Soybean Biol Beijing, Beijing 100081, Peoples R China.	wangwt01@163.com; zhiliwang0804@sina.cn; houwensheng@caas.cn; chenli01@caas.cn; jiangbingjun@caas.cn; hnaulw@126.com; fengyj@bit.edu.cn; wucunxiang@caas.cn	Jiang, Bingjun/GWQ-4354-2022	wang, zhili/0000-0003-0709-5658	National Natural Science Foundation of China [31271636]; earmarked fund for China Agriculture Research System [CARS-04]	National Natural Science Foundation of China(National Natural Science Foundation of China (NSFC)); earmarked fund for China Agriculture Research System	This research was funded by the National Natural Science Foundation of China (31271636), and the earmarked fund for China Agriculture Research System (CARS-04).		47	2	2	1	5	MDPI	BASEL	ST ALBAN-ANLAGE 66, CH-4052 BASEL, SWITZERLAND		2223-7747		PLANTS-BASEL	Plants-Basel	JUN	2020	9	6
J	Xiao, YT; Karikari, B; Wang, L; Chang, FG; Zhao, TJ				Xiao, Yuntao; Karikari, Benjamin; Wang, Ling; Chang, Fangguo; Zhao, Tuanjie			Structure characterization and potential role of soybean phospholipases A multigene family in response to multiple abiotic stress uncovered by CRISPR/Cas9 technology	ENVIRONMENTAL AND EXPERIMENTAL BOTANY			English	Article						Cis-acting regulatory elements; Genomic analysis; Multiple abiotic stresses; Tandem and segmental duplication; Root architecture	SEED OIL CONTENT; GENE-EXPRESSION; GLYCINE-MAX; SIGNALING PATHWAYS; PLANT; RESISTANCE; DROUGHT; DISEASE; IRON; EVOLUTIONARY	Phospholipases A (PLAs) in plants play a crucial role in growth and development, as well as in response to biotic/ abiotic stresses. To-date, there has not been any well documented, systematic analysis and comprehensive study of PLAs multigene family in soybean. Therefore, we conducted genome-wide characterization of PLAs in soybean (GmPLAs). Moreover, two paralog genes, GmpPLA-II epsilon & GmpPL…	[Xiao, Yuntao; Wang, Ling; Chang, Fangguo; Zhao, Tuanjie] Nanjing Agr Univ, State Key Lab Crop Genet & Germplasm Enhancement, Key Lab Biol & Genet Improvement Soybean Gen, Minist Agr,Natl Ctr Soybean Improvement,Coll Agr, Nanjing 210095, Peoples R China; [Karikari, Benjamin] Univ Dev Studies, Dept Crop Sci, Fac Agr Food & Consumer Sci, Tamale, Ghana	Ministry of Agriculture & Rural Affairs; Nanjing Agricultural University; University for Development Studies	Zhao, TJ (corresponding author), Nanjing Agr Univ, Nanjing, Peoples R China.	tjzhao@njau.edu.cn	Karikari, Benjamin/AAF-2231-2020	Karikari, Benjamin/0000-0001-5398-2560	National Key R&D Program of China [2018YFD0201006]; National Natural Science Foundation of China [31871646, 31571691]; Fundamental Research Funds for the Central Universities [KYT201801]; MOE Program for Changjiang Scholars and Innovative Research Team in University [PCSIRT_17R55]; MOE 111 Project [B08025]; Jiangsu Collaborative Innovation Center for Modern Crop Production (JCICMCP) Program	National Key R&D Program of China; National Natural Science Foundation of China(National Natural Science Foundation of China (NSFC)); Fundamental Research Funds for the Central Universities(Fundamental Research Funds for the Central Universities); MOE Program for Changjiang Scholars and Innovative Research Team in University(Program for Changjiang Scholars & Innovative Research Team in University…	This work was supported by the National Key R&D Program of China (2018YFD0201006), the National Natural Science Foundation of China (Grant Nos. 31871646 and 31571691), the Fundamental Research Funds for the Central Universities (KYT201801), the MOE Program for Changjiang Scholars and Innovative Research Team in University (PCSIRT_17R55), the MOE 111 Project (B08025), and the Jiangsu Collaborative…		91	9	9	4	26	PERGAMON-ELSEVIER SCIENCE LTD	OXFORD	THE BOULEVARD, LANGFORD LANE, KIDLINGTON, OXFORD OX5 1GB, ENGLAND	0098-8472	1873-7307		ENVIRON EXP BOT	Environ. Exp. Bot.	AUG	2021	188
J	Wang, J; Kuang, HQ; Zhang, ZH; Yang, YQ; Yan, L; Zhang, MC; Song, SK; Guan, YF				Wang, Jie; Kuang, Huaqin; Zhang, Zhihui; Yang, Yongqing; Yan, Long; Zhang, Mengchen; Song, Shikui; Guan, Yuefeng			Generation of seed lipoxygenase-free soybean using CRISPR-Cas9	CROP JOURNAL			English	Article							HEXANAL PRODUCTION; CRISPR/CAS9; ISOZYMES	Beany flavor induced by three lipoxygenases (LOXs, including LOX1, LOX2, and LOX3) restricts human consumption of soybean. It is desirable to generate lipoxygenase-free new mutant lines to improve the eating quality of soybean oil and protein products. In this study, a pooled clustered regularly interspaced short palindromic repeats (CRISPR)-CRISPR-associated protein 9 (Cas9) strategy targeting t…	[Wang, Jie; Zhang, Zhihui] Fujian Agr & Forestry Univ, Coll Resources & Environm, Fujian Prov Key Lab Haixia Appl Plant Syst Biol, Fuzhou 350002, Fujian, Peoples R China; [Wang, Jie; Kuang, Huaqin; Zhang, Zhihui; Song, Shikui; Guan, Yuefeng] Fujian Agr & Forestry Univ, FAFU UCR Joint Ctr Hort Plant Biol & Metabol, Haixia Inst Sci & Technol, Fuzhou 350002, Fujian, Peoples R China; [Yang, Yongqing]…	Fujian Agriculture & Forestry University; Fujian Agriculture & Forestry University; Fujian Agriculture & Forestry University; Hebei Academy of Agricultural & Forestry Sciences	Guan, YF (corresponding author), Fujian Agr & Forestry Univ, FAFU UCR Joint Ctr Hort Plant Biol & Metabol, Haixia Inst Sci & Technol, Fuzhou 350002, Fujian, Peoples R China.	guan@fafu.edu.cn	关, 跃峰/HOA-5211-2023	关, 跃峰/0000-0002-1436-3828	National Key Research and Development Program of China [2016YFD0100700]	National Key Research and Development Program of China	This work was supported by funds from the National Key Research and Development Program of China (2016YFD0100700) to Y.G.		41	38	41	1	17	KEAI PUBLISHING LTD	BEIJING	16 DONGHUANGCHENGGEN NORTH ST, BEIJING, DONGHENG DISTRICT 100717, PEOPLES R CHINA	2095-5421	2214-5141		CROP J	Crop J.	JUN	2020	8	3
J	Ma, J; Sun, S; Whelan, J; Shou, HX				Ma, Jing; Sun, Shuo; Whelan, James; Shou, Huixia			CRISPR/Cas9-Mediated Knockout of GmFATB1 Significantly Reduced the Amount of Saturated Fatty Acids in Soybean Seeds	INTERNATIONAL JOURNAL OF MOLECULAR SCIENCES			English	Article						oil composition; acyl-acyl carrier protein thioesterases; CRISPR; Cas9; soybean	ACYL-CARRIER-PROTEIN; MEDIUM-CHAIN-ACYL; ESCHERICHIA-COLI; PALMITIC ACID; THIOESTERASE; EXPRESSION; GENE; OIL; ROLES; ACP	Soybean (Glycine max) oil is one of the most widely used vegetable oils across the world. Breeding of soybean to reduce the saturated fatty acid (FA) content, which is linked to cardiovascular disease, would be of great significance for nutritional improvement. Acyl-acyl carrier protein thioesterases (FATs) can release free FAs and acyl-ACP, which ultimately affects the FA profile. In this study,…	[Ma, Jing; Sun, Shuo; Whelan, James; Shou, Huixia] Zhejiang Univ, Coll Life Sci, State Key Lab Plant Physiol & Biochem, Hangzhou 310058, Peoples R China; [Ma, Jing; Sun, Shuo; Whelan, James; Shou, Huixia] Zhejiang Univ, Prov Int Sci & Technol Cooperat Base Engn Biol, Int Campus, Haining 314400, Peoples R China; [Whelan, James] La Trobe Univ, Australian Res Council, Ctr Excellence Plant Energy Bio…	Zhejiang University; Zhejiang University; La Trobe University; Zhejiang University	Shou, HX (corresponding author), Zhejiang Univ, Coll Life Sci, State Key Lab Plant Physiol & Biochem, Hangzhou 310058, Peoples R China.;Shou, HX (corresponding author), Zhejiang Univ, Prov Int Sci & Technol Cooperat Base Engn Biol, Int Campus, Haining 314400, Peoples R China.;Shou, HX (corresponding author), Zhejiang Univ, Hainan Inst, Sanya 572025, Peoples R China.	majing1002@zju.edu.cn; sunshuo2019@zju.edu.cn; j.whelan@latrobe.edu.au; huixia@zju.edu.cn	Whelan, James/F-6402-2011	Whelan, James/0000-0001-5754-025X; Ma, Jing/0000-0002-5033-9286; Sun, Shuo/0000-0003-3812-583X	National Transgenic Major Program of China [2020ZX08013-01B]; Key Projects of Zhejiang Province [2021C02053, 2021C02057]; National Science Foundation of China [31771689]; Ministry of Education [B14027]; Foundation for the Academician Base from Jiaxing government	National Transgenic Major Program of China; Key Projects of Zhejiang Province; National Science Foundation of China(National Natural Science Foundation of China (NSFC)); Ministry of Education; Foundation for the Academician Base from Jiaxing government	This research was supported by the National Transgenic Major Program of China (No. 2020ZX08013-01B), the Key Projects of Zhejiang Province (2021C02053, 2021C02057), National Science Foundation of China (31771689), Ministry of Education (B14027), the Foundation for the Academician Base from Jiaxing government.		47	25	27	5	29	MDPI	BASEL	ST ALBAN-ANLAGE 66, CH-4052 BASEL, SWITZERLAND		1422-0067		INT J MOL SCI	Int. J. Mol. Sci.	APR	2021	22	8
J	Wang, LW; Sun, S; Wu, TT; Liu, LP; Sun, XG; Cai, YP; Li, JC; Jia, HC; Yuan, S; Chen, L; Jiang, BJ; Wu, CX; Hou, WS; Han, TF				Wang, Liwei; Sun, Shi; Wu, Tingting; Liu, Luping; Sun, Xuegang; Cai, Yupeng; Li, Jicun; Jia, Hongchang; Yuan, Shan; Chen, Li; Jiang, Bingjun; Wu, Cunxiang; Hou, Wensheng; Han, Tianfu			Natural variation and CRISPR/Cas9-mediated mutation in GmPRR37 affect photoperiodic flowering and contribute to regional adaptation of soybean	PLANT BIOTECHNOLOGY JOURNAL			English	Article						soybean (Glycine max(L; ) Merr; ); flowering time; QTL; GmPRR37; CRISPR; Cas9; adaptation	PSEUDO-RESPONSE-REGULATOR; MAP-BASED CLONING; MATURITY LOCUS; POSITIONAL CLONING; CIRCADIAN CLOCK; PRR FAMILY; GENE; TIME; HOMOLOGS; ROLES	Flowering time is a critical determinant of the geographic distribution and regional adaptability of soybean (Glycine max) and is strongly regulated by photoperiod and temperature. In this study, quantitative trait locus (QTL) mapping and subsequent candidate gene analysis revealed thatGmPRR37, encoding a pseudo-response regulator protein, is responsible for the major QTLqFT12-2, which was identi…	[Wang, Liwei; Sun, Shi; Wu, Tingting; Liu, Luping; Sun, Xuegang; Cai, Yupeng; Jia, Hongchang; Yuan, Shan; Chen, Li; Jiang, Bingjun; Wu, Cunxiang; Hou, Wensheng; Han, Tianfu] Chinese Acad Agr Sci, Minist Agr & Rural Affairs, Key Lab Soybean Biol Beijing, Inst Crop Sci, Beijing, Peoples R China; [Li, Jicun] Jining Acad Agr Sci, Jining, Shandong, Peoples R China	Chinese Academy of Agricultural Sciences; Institute of Crop Sciences, CAAS; Ministry of Agriculture & Rural Affairs	Hou, WS; Han, TF (corresponding author), Chinese Acad Agr Sci, Minist Agr & Rural Affairs, Key Lab Soybean Biol Beijing, Inst Crop Sci, Beijing, Peoples R China.	houwensheng@caas.cn; hantianfu@caas.cn	Jiang, Bingjun/GWQ-4354-2022; LIU, LUPING/T-7934-2019	Wang, Liwei/0000-0001-5246-2424					63	51	58	7	56	WILEY	HOBOKEN	111 RIVER ST, HOBOKEN 07030-5774, NJ USA	1467-7644	1467-7652		PLANT BIOTECHNOL J	Plant Biotechnol. J.	SEP	2020	18	9
J	Arias, ACR; Palacio, JL; Chaparro-Giraldo, A; Lopez-Pazos, SA				Rojas Arias, Adriana Carolina; Liliana Palacio, Jessica; Chaparro-Giraldo, Alejandro; Alejandro Lopez-Pazos, Silvio			Patents and genetically modified soybean for glyphosate resistance	WORLD PATENT INFORMATION			English	Article						Glycine max; Transgenic crop; 5-Enolpyruvylshikimate-3-phosphate synthase; Intellectual property rights; CRISPR-Cas9 system	INTELLECTUAL PROPERTY-RIGHTS	The last patents protecting glyphosate herbicide tolerant soybean (Roundup Ready) expired in 2015 (US4940835, US5188642, US5804425, US5312910, US5352605, US5530196, US5627061, US5633435, US5717084, US5728925). This opens up a very big market for generic soybean. In this paper an overview of patent status will be developed which will offer records of claims, dates and owners in different world reg…	[Rojas Arias, Adriana Carolina; Liliana Palacio, Jessica; Chaparro-Giraldo, Alejandro] Univ Nacl Colombia, Genet Engn Plants Grp, Dept Biol, Bogota 14490, Colombia; [Alejandro Lopez-Pazos, Silvio] Univ Antonio Narino, Fac Ciencias, Dept Biol, Carrera 3 Este 47A-15, Bogota, Colombia	Universidad Nacional de Colombia; Universidad Antonio Narino	Lopez-Pazos, SA (corresponding author), Univ Antonio Narino, Fac Ciencias, Dept Biol, Carrera 3 Este 47A-15, Bogota, Colombia.	alejandrolopezpazos@uan.edu.co		Lopez-Pazos, Silvio Alejandro/0000-0002-3682-4162; Chaparro-Giraldo, Alejandro/0000-0003-4999-8804; Rojas Arias, Adriana Carolina/0000-0001-5428-7754					25	3	4	0	7	ELSEVIER	AMSTERDAM	RADARWEG 29, 1043 NX AMSTERDAM, NETHERLANDS	0172-2190	1874-690X		WORLD PAT INF	World Pat. Inf.	MAR	2017	48
J	Zhang, Y; Cai, YP; Sun, S; Han, TF; Chen, L; Hou, WS				Zhang, Yan; Cai, Yupeng; Sun, Shi; Han, Tianfu; Chen, Li; Hou, Wensheng			Using Staphylococcus aureus Cas9 to Expand the Scope of Potential Gene Targets for Genome Editing in Soybean	INTERNATIONAL JOURNAL OF MOLECULAR SCIENCES			English	Article						soybean; gene editing; CRISPR; Cas9; Staphylococcus aureus Cas9; PAM	RNA-GUIDED ENDONUCLEASE; CROP IMPROVEMENT; CRISPR/CAS9; CRISPR-CAS9; MUTAGENESIS; VARIANTS	The CRISPR (clustered regularly interspaced short palindromic repeat)/Cas (CRISPR-associated) is a revolutionary genome editing technology that has been used to achieve site-specific gene knock-out, large fragment deletion, or base editing in many plant species including soybean (Glycine max). The Streptococcus pyogenes Cas9 (SpCas9) is widely used in plants at present, although there are some re…	[Zhang, Yan; Cai, Yupeng; Chen, Li; Hou, Wensheng] Chinese Acad Agr Sci, Inst Crop Sci, Natl Ctr Transgen Res Plants, Beijing 100081, Peoples R China; [Zhang, Yan; Cai, Yupeng; Sun, Shi; Han, Tianfu; Chen, Li; Hou, Wensheng] Chinese Acad Agr Sci, Minist Agr, Inst Crop Sci, Key Lab Soybean Biol Beijing, Beijing 100081, Peoples R China	Chinese Academy of Agricultural Sciences; Institute of Crop Sciences, CAAS; Chinese Academy of Agricultural Sciences; Institute of Crop Sciences, CAAS; Ministry of Agriculture & Rural Affairs	Chen, L; Hou, WS (corresponding author), Chinese Acad Agr Sci, Inst Crop Sci, Natl Ctr Transgen Res Plants, Beijing 100081, Peoples R China.;Chen, L; Hou, WS (corresponding author), Chinese Acad Agr Sci, Minist Agr, Inst Crop Sci, Key Lab Soybean Biol Beijing, Beijing 100081, Peoples R China.	chenli01@caas.cn; houwensheng@caas.cn	LI, QI/IUM-8577-2023; Li, bo/IWL-9318-2023	Chen, Li/0000-0003-0119-4997	National Natural Science Foundation of China [31871644]; Major Science and Technology Projects of China [2016ZX08010-004]; CAAS (Chinese Academy of Agriculture Sciences) Agricultural Science and Technology Innovation Project [S2022ZD03]; CAAS Startup Fund for Talents [S2022QH02]	National Natural Science Foundation of China(National Natural Science Foundation of China (NSFC)); Major Science and Technology Projects of China; CAAS (Chinese Academy of Agriculture Sciences) Agricultural Science and Technology Innovation Project; CAAS Startup Fund for Talents	This research was funded by the National Natural Science Foundation of China (31871644), Major Science and Technology Projects of China (2016ZX08010-004), the CAAS (Chinese Academy of Agriculture Sciences) Agricultural Science and Technology Innovation Project (S2022ZD03), and the CAAS Startup Fund for Talents (S2022QH02).		45	1	1	3	7	MDPI	BASEL	ST ALBAN-ANLAGE 66, CH-4052 BASEL, SWITZERLAND		1422-0067		INT J MOL SCI	Int. J. Mol. Sci.	NOV	2022	23	21
S	Curtin, SJ		Canas, LA; Beltran, JP		Curtin, Shaun J.			Editing the Medicago truncatula Genome: Targeted Mutagenesis Using the CRISPR-Cas9 Reagent	FUNCTIONAL GENOMICS IN MEDICAGO TRUNCATULA: METHODS AND PROTOCOLS	Methods in Molecular Biology		English	Article; Book Chapter						Medicago; CRISPR/Cas9; Gene knockout; Large site; directed deletions	GUIDE RNA; MULTIPLEX; PLANTS	Medicago truncatula is an annual plant used for studying legume biology, in particular symbioses with nitrogen-fixing rhizobia and arbuscular mycorrhizal fungi. Efforts to decipher the genetic basis of these ecologically and economically important traits are a major goal of plant and crop biology. M. truncatula is an excellent model system for this purpose, as it has several publicly available se…	[Curtin, Shaun J.] USDA, Plant Sci Res Unit, St Paul, MN 55108 USA	United States Department of Agriculture (USDA)	Curtin, SJ (corresponding author), USDA, Plant Sci Res Unit, St Paul, MN 55108 USA.			Curtin, Shaun/0000-0002-9528-3335					20	8	8	0	8	HUMANA PRESS INC	TOTOWA	999 RIVERVIEW DR, STE 208, TOTOWA, NJ 07512-1165 USA	1064-3745	1940-6029	978-1-4939-8633-0; 978-1-4939-8632-3	METHODS MOL BIOL	Methods Mol. Biol.		2018	1822
J	Du, HY; Zeng, XR; Zhao, M; Cui, XP; Wang, Q; Yang, H; Cheng, H; Yu, DY				Du, Hongyang; Zeng, Xuanrui; Zhao, Meng; Cui, Xiaopei; Wang, Qing; Yang, Hui; Cheng, Hao; Yu, Deyue			Efficient targeted mutagenesis in soybean by TALENs and CRISPR/Cas9	JOURNAL OF BIOTECHNOLOGY			English	Article						Soybean; Genome editing; TALENs; CRISPR/Ca59	DNA-BINDING SPECIFICITY; ZINC-FINGER NUCLEASES; CAS SYSTEM; CRISPRCAS SYSTEM; GUIDE RNA; GENOME; CRISPR-CAS9; PLANTS; RICE; ARABIDOPSIS	Gene targeting (GT) is of great significance for advancing basic plant research and crop improvement. Both TALENs (transcription activator-like effectors nucleases) and CRISPR/Ca59 (clustered regularly interspaced short palindromic repeats/CRISPR-associated 9) systems have been developed for genome editing in eukaryotes, including crop plants. In this work, we present the comparative analysis of …	[Du, Hongyang; Zeng, Xuanrui; Zhao, Meng; Cui, Xiaopei; Wang, Qing; Yang, Hui; Cheng, Hao; Yu, Deyue] Nanjing Agr Univ, Natl Key Lab Crop Genet & Germplasm Enhancement, Natl Ctr Soybean Improvement, Nanjing 210095, Jiangsu, Peoples R China	Nanjing Agricultural University	Cheng, H (corresponding author), Nanjing Agr Univ, Natl Key Lab Crop Genet & Germplasm Enhancement, Natl Ctr Soybean Improvement, Nanjing 210095, Jiangsu, Peoples R China.	jenny21star@njau.edu.cn; dyyu@njau.edu.cn			National Natural Science Foundation of China [31301342, 31370034]; Key Transgenic Breeding Program of China [2014ZX08004-003]	National Natural Science Foundation of China(National Natural Science Foundation of China (NSFC)); Key Transgenic Breeding Program of China	This work was supported in part by National Natural Science Foundation of China (31301342, 31370034) and Key Transgenic Breeding Program of China (2014ZX08004-003)		48	140	160	8	260	ELSEVIER SCIENCE BV	AMSTERDAM	PO BOX 211, 1000 AE AMSTERDAM, NETHERLANDS	0168-1656	1873-4863		J BIOTECHNOL	J. Biotechnol.	JAN 10	2016	217
J	Jiang, WZ; Henry, IM; Lynagh, PG; Comai, L; Cahoon, EB; Weeks, DP				Jiang, Wen Zhi; Henry, Isabelle M.; Lynagh, Peter G.; Comai, Luca; Cahoon, Edgar B.; Weeks, Donald P.			Significant enhancement of fatty acid composition in seeds of the allohexaploid, Camelina sativa, using CRISPR/Cas9 gene editing	PLANT BIOTECHNOLOGY JOURNAL			English	Article						Camelina sativa; gene editing; CRISPR/Cas9; allohexaploid; oleic acid; fatty acid composition	HIGH-OLEIC-ACID; BRASSICA-NAPUS; SOYBEAN OIL; ARABIDOPSIS; GENOME; DESATURASE; ACCUMULATION; PLANTS; FAD2; GENERATION	The CRISPR/Cas9 nuclease system is a powerful and flexible tool for genome editing, and novel applications of this system are being developed rapidly. Here, we used CRISPR/Cas9 to target the FAD2 gene in Arabidopsis thaliana and in the closely related emerging oil seed plant, Camelina sativa, with the goal of improving seed oil composition. We successfully obtained Camelina seeds in which oleic a…	[Jiang, Wen Zhi; Cahoon, Edgar B.; Weeks, Donald P.] Univ Nebraska, Dept Biochem, Lincoln, NE 68583 USA; [Jiang, Wen Zhi; Cahoon, Edgar B.; Weeks, Donald P.] Univ Nebraska, Ctr Plant Sci Innovat, Lincoln, NE 68583 USA; [Henry, Isabelle M.; Lynagh, Peter G.; Comai, Luca] Univ Calif Davis, Dept Plant Biol, Davis, CA 95616 USA; [Henry, Isabelle M.; Lynagh, Peter G.; Comai, Luca] Univ Calif Davis, UC…	University of Nebraska System; University of Nebraska Lincoln; University of Nebraska System; University of Nebraska Lincoln; University of California System; University of California Davis; University of California System; University of California Davis	Weeks, DP (corresponding author), Univ Nebraska, Dept Biochem, Lincoln, NE 68583 USA.;Weeks, DP (corresponding author), Univ Nebraska, Ctr Plant Sci Innovat, Lincoln, NE 68583 USA.	dweeks1@unl.edu	Comai, Luca/F-4279-2010	Comai, Luca/0000-0003-2642-6619	U.S. National Science Foundation [EPSCoR-1004094]; U.S. Department of Energy, Office of Science, OBER [DOEBER SC0012459]; NSF Plant Genome Program [1444612, 13-39385]; University of Nebraska Foundation [01133480]; Direct For Biological Sciences [1444612] Funding Source: National Science Foundation; Direct For Biological Sciences; Division Of Integrative Organismal Systems [1339385] Funding Source…	U.S. National Science Foundation(National Science Foundation (NSF)); U.S. Department of Energy, Office of Science, OBER(United States Department of Energy (DOE)); NSF Plant Genome Program(National Science Foundation (NSF)); University of Nebraska Foundation; Direct For Biological Sciences(National Science Foundation (NSF)NSF - Directorate for Biological Sciences (BIO)); Direct For Biological Scie…	We thank Aaron Duthoy and Andrew Blazek for technical assistance, Tara Nazarenus for assistance with fatty acid analyses and Dr. Avrahim Levy for his comments on an initial draft of the manuscript. This work was supported by the U.S. National Science Foundation (EPSCoR-1004094 to DPW and EBC), U.S. Department of Energy, Office of Science, OBER (DOEBER SC0012459 to EBC and LC) and NSF Plant Genome…		43	175	185	12	110	WILEY	HOBOKEN	111 RIVER ST, HOBOKEN 07030-5774, NJ USA	1467-7644	1467-7652		PLANT BIOTECHNOL J	Plant Biotechnol. J.	MAY	2017	15	5
J	Wang, TL; He, TT; Ding, XL; Zhang, QQ; Yang, LS; Nie, ZX; Zhao, TJ; Gai, JY; Yang, SP				Wang, Tanliu; He, Tingting; Ding, Xianlong; Zhang, Qiqi; Yang, Longshu; Nie, Zhixing; Zhao, Tuanjie; Gai, Junyi; Yang, Shouping			Confirmation of GmPPR576 as a fertility restorer gene of cytoplasmic male sterility in soybean	JOURNAL OF EXPERIMENTAL BOTANY			English	Article						CMS; CRISPR/Cas9; fertility restorer; GmPPR576; heterosis; NJCMS1A; PPR; Rf; soybean [Glycine max (L.) Merr.)]	PENTATRICOPEPTIDE REPEAT PROTEINS; MESSENGER-RNA; PPR MOTIF; NUCLEAR; RICE; ENCODES; MITOCHONDRIA; LINE; INHERITANCE; CONFLICT	In soybean, heterosis achieved through the three-line system has been gradually applied in breeding to increase yield, but the underlying molecular mechanism remains unknown. We conducted a genetic analysis using the pollen fertility of offspring of the cross NJCMS1AxNJCMS1C. All the pollen of F-1 plants was semi-sterile; in F-2, the ratio of pollen-fertile plants to pollen-semi-sterile plants wa…	[Wang, Tanliu; He, Tingting; Ding, Xianlong; Zhang, Qiqi; Yang, Longshu; Nie, Zhixing; Zhao, Tuanjie; Gai, Junyi; Yang, Shouping] Nanjing Agr Univ, Key Lab Biol & Genet Improvement Soybean Gen, Minist Agr & Rural Affairs,State Key Lab Crop Gen, Soybean Res Inst,Coll Agr,Jiangsu Collaborat Inno, Nanjing 210095, Peoples R China	Ministry of Agriculture & Rural Affairs; Nanjing Agricultural University	Yang, SP (corresponding author), Nanjing Agr Univ, Key Lab Biol & Genet Improvement Soybean Gen, Minist Agr & Rural Affairs,State Key Lab Crop Gen, Soybean Res Inst,Coll Agr,Jiangsu Collaborat Inno, Nanjing 210095, Peoples R China.	spyung@126.com	wang, tanliu/IUN-3131-2023	wang, tanliu/0000-0003-3354-2132	National Key R&D Program of China [2016YFD0101500, 2016YFD0101504]; Fundamental Research Funds for the Central Universities [KYT201801]; Program for Changjiang Scholars and Innovative Research Team in University [PCSIRT_17R55]; Postgraduate Research & Practice Innovation Program of Jiangsu Province [KYCX18_0651]	National Key R&D Program of China; Fundamental Research Funds for the Central Universities(Fundamental Research Funds for the Central Universities); Program for Changjiang Scholars and Innovative Research Team in University(Program for Changjiang Scholars & Innovative Research Team in University (PCSIRT)); Postgraduate Research & Practice Innovation Program of Jiangsu Province	The National Key R&D Program of China (2016YFD0101500, 2016YFD0101504), the Fundamental Research Funds for the Central Universities (KYT201801), the Program for Changjiang Scholars and Innovative Research Team in University (PCSIRT_17R55), and the Postgraduate Research & Practice Innovation Program of Jiangsu Province (KYCX18_0651) supported this work.		68	7	7	1	22	OXFORD UNIV PRESS	OXFORD	GREAT CLARENDON ST, OXFORD OX2 6DP, ENGLAND	0022-0957	1460-2431		J EXP BOT	J. Exp. Bot.	DEC 4	2021	72	22
J	Guo, JS; Wang, SB; Chen, RX; Guo, Y; Han, J; Li, GL; Guo, YS; Ji, W				Guo, Jingsong; Wang, Sibo; Chen, Ruixue; Guo, Yu; Han, Jing; Li, Guangli; Guo, Yushuang; Ji, Wei			SUMO protease GmOTSa positively regulates drought tolerance in transgenic tobacco and soybean hairy roots	ENVIRONMENTAL AND EXPERIMENTAL BOTANY			English	Article						Soybean; SUMO protease; GmOTSa; Drought tolerance; Overexpression; CRISPR-Cas9	SALT STRESS RESPONSES; TRANSCRIPTION FACTOR; ARABIDOPSIS; SUMOYLATION; DESUMOYLATION; ABUNDANCE; PROTEINS; PCR	SUMO protease is important for regulating the balance of SUMOylation and deSUMOylation. Despite the in-vestigations of several SUMO protease genes in model plants, to date, the biological functions of these regulatory enzymes in soybean have yet to be ascertained. In the present study, a SUMO protease GmOTSa was identified in soybean, and was localized in the nucleus with the bona fide SUMO prote…	[Guo, Jingsong; Wang, Sibo; Chen, Ruixue; Guo, Yu; Han, Jing; Li, Guangli; Ji, Wei] Northeast Agr Univ, Coll Life Sci, Dept Biotechnol, Harbin, Peoples R China; [Guo, Yushuang] China Natl Tobacco Corp, Guizhou Inst Tobacco Sci, Key Lab Mol Genet, Guiyang 550083, Peoples R China	Northeast Agricultural University - China; China National Tobacco Corporation	Ji, W (corresponding author), Northeast Agr Univ, Coll Life Sci, Dept Biotechnol, Harbin, Peoples R China.	iwei_ji@neau.edu.cn			National Natural Science Foundation of China [31971832]; Natural Science Foundation of Heilongjiang Prov- ince of China [YQ2019C006]	National Natural Science Foundation of China(National Natural Science Foundation of China (NSFC)); Natural Science Foundation of Heilongjiang Prov- ince of China(Natural Science Foundation of Heilongjiang Province)	Funding This work was supported by National Natural Science Foundation of China (31971832) , Natural Science Foundation of Heilongjiang Prov- ince of China (YQ2019C006) .		48	0	0	2	2	PERGAMON-ELSEVIER SCIENCE LTD	OXFORD	THE BOULEVARD, LANGFORD LANE, KIDLINGTON, OXFORD OX5 1GB, ENGLAND	0098-8472	1873-7307		ENVIRON EXP BOT	Environ. Exp. Bot.	JUN	2023	210
J	Zhao, F; Lyu, X; Ji, RH; Liu, J; Zhao, T; Li, HY; Liu, B; Pei, YX				Zhao, Fen; Lyu, Xiangguang; Ji, Ronghuan; Liu, Jun; Zhao, Tao; Li, Hongyu; Liu, Bin; Pei, Yanxi			CRISPR/Cas9-engineered mutation to identify the roles of phytochromes in regulating photomorphogenesis and flowering time in soybean	CROP JOURNAL			English	Article						Soybean; Phytochrome; CRISPR; Cas9; Photomorphogenesis; Flowering time	SHADE-AVOIDANCE; PHYSIOLOGICAL-RESPONSES; ARABIDOPSIS-THALIANA; RED-LIGHT; GENE; EXPRESSION; FAMILY; SUBFUNCTIONALIZATION; DUPLICATION; IRRADIANCE	Soybean (Glycine max) responds to ambient light variation by undergoing multiform morphological alter-ations, influencing its yield potential and stability in the field. Phytochromes (PHYs) are plant-specific red (R) and far-red (FR) light photoreceptors mediating photomorphogenesis and photoperiodic flowering. As an ancient tetraploid, soybean harbors four PHYA, two PHYB, and two PHYE paralogs. …	[Zhao, Fen; Pei, Yanxi] Shanxi Univ, Sch Life Sci, Shanxi Key Lab Res & Dev Reg Plants, Taiyuan 030006, Shanxi, Peoples R China; [Zhao, Fen; Lyu, Xiangguang; Ji, Ronghuan; Liu, Jun; Zhao, Tao; Li, Hongyu; Liu, Bin] Chinese Acad Agr Sci, Inst Crop Sci, Natl Key Facil Crop Gene Resources & Genet Improve, Beijing 100081, Peoples R China	Shanxi University; Chinese Academy of Agricultural Sciences; Institute of Crop Sciences, CAAS	Pei, YX (corresponding author), Shanxi Univ, Sch Life Sci, Shanxi Key Lab Res & Dev Reg Plants, Taiyuan 030006, Shanxi, Peoples R China.;Liu, B (corresponding author), Chinese Acad Agr Sci, Inst Crop Sci, Natl Key Facil Crop Gene Resources & Genet Improve, Beijing 100081, Peoples R China.	liubin05@caas.cn; peiyanxi@sxu.edu.cn			National Natural Science Foundation of China; Agricultural Science and Technology Innovation Program (ASTIP) of the Chinese Academy of Agricultural Sciences; Central Public -interest Scientific Institution Basal Research Fund; [31871705]; [32072091]	National Natural Science Foundation of China(National Natural Science Foundation of China (NSFC)); Agricultural Science and Technology Innovation Program (ASTIP) of the Chinese Academy of Agricultural Sciences; Central Public -interest Scientific Institution Basal Research Fund; ;	This work was supported by the National Natural Science Foundation of China (31871705, 32072091) , the Agricultural Science and Technology Innovation Program (ASTIP) of the Chinese Academy of Agricultural Sciences, and the Central Public -interest Scientific Institution Basal Research Fund.		79	4	4	13	17	KEAI PUBLISHING LTD	BEIJING	16 DONGHUANGCHENGGEN NORTH ST, BEIJING, DONGCHENG DISTRICT 100717, PEOPLES R CHINA	2095-5421	2214-5141		CROP J	Crop J.	DEC	2022	10	6
J	Chaudhary, M; Mukherjee, TK; Singh, R; Gupta, M; Goyal, S; Singhal, P; Kumar, R; Bhusal, N; Sharma, P				Chaudhary, Mayank; Mukherjee, Tapan Kumar; Singh, Raj; Gupta, Mahiti; Goyal, Soniya; Singhal, Paavan; Kumar, Rakesh; Bhusal, Nabin; Sharma, Pooja			CRISPR/Cas technology for improving nutritional values in the agricultural sector: an update	MOLECULAR BIOLOGY REPORTS			English	Article						CRISPR; Cas9; Crop improvement; Biotic stress; Abiotic stress; Genome editing	DOUBLE-STRAND BREAKS; TARGETED MUTAGENESIS; GUIDE RNA; HOMOLOGOUS RECOMBINATION; CROP IMPROVEMENT; DROUGHT STRESS; RICE PLANTS; GENOME; GENE; SYSTEM	Background The CRISPR/Cas9 (clustered regularly interspaced short palindromic repeats/CRISPR-associated protein 9) system was initially identified in bacteria and archaea as a defense mechanism to confer immunity against phages. Later on, it was developed as a gene editing tool for both prokaryotic and eukaryotic cells including plant cells. Methods and Results CRISPR/Cas9 approach has wider appl…	[Chaudhary, Mayank; Mukherjee, Tapan Kumar; Singh, Raj; Gupta, Mahiti; Goyal, Soniya; Singhal, Paavan; Sharma, Pooja] Maharishi Markandeshwar Deemed Univ, Dept Biotechnol, Ambala 133207, Haryana, India; [Kumar, Rakesh] Tel Aviv Univ, Inst Cereal Crops Improvement, Tel Aviv, Israel; [Bhusal, Nabin] Agr & Forestry Univ, Dept Genom & Plant Breeding, Rampur, Chitwan, Nepal	Tel Aviv University	Sharma, P (corresponding author), Maharishi Markandeshwar Deemed Univ, Dept Biotechnol, Ambala 133207, Haryana, India.	pooja0029@gmail.com	gupta, mahiti/GOK-0776-2022; Mukherjee, Tapan Kumar/GOK-1116-2022; Chaudhary, Mayank/AAD-6431-2022; Goyal, Soniya/GNH-2323-2022	Goyal, Soniya/0000-0001-7597-2400; Chaudhary, Mayank/0000-0003-0303-6888; Sharma, Pooja/0000-0002-0387-9669; Singhal, Paavan/0000-0002-8742-8709					111	2	2	6	15	SPRINGER	DORDRECHT	VAN GODEWIJCKSTRAAT 30, 3311 GZ DORDRECHT, NETHERLANDS	0301-4851	1573-4978		MOL BIOL REP	Mol. Biol. Rep.	JUL	2022	49	7
J	Liu, D; Li, KY; Hu, JL; Li, P; Liu, X; Gao, ZM				Liu, Dong; Li, Kunyuan; Hu, Jiulong; Li, Ping; Liu, Xiao; Gao, Zhimou			PsGRGH, a TOS1 family-like gene, is involved in the vegetative growth, environmental stress response, and pathogenicity of Phytophthora sojae	EUROPEAN JOURNAL OF PLANT PATHOLOGY			English	Article						Phytophthora sojae; TOS1 family-like gene; Pathogenicity; CRISPR/Cas9; Gene knockout	INFECTION; PROTEIN; PATHOGENESIS; ADAPTATION; VIRULENCE; INFESTANS; ENZYMES; KINASE; CYST	Phytophthora sojae can cause soybean phytophthora blight, and greatly reduce soybean production. It is helpful to understand the pathogenic mechanism of P. sojae to prevent soybean phytophthora blight and ensures food security. Glycosyl hydrolases (GHs) disintegrate plant cell walls for nutrition and invasion, and they may act as an important virulence factor during P. sojae infection. To reveal …	[Liu, Dong; Li, Kunyuan; Hu, Jiulong; Liu, Xiao; Gao, Zhimou] Anhui Agr Univ, Coll Plant Protect, 130 West Changjiang Rd, Hefei 230036, Anhui, Peoples R China; [Liu, Dong; Gao, Zhimou] Anhui Agr Univ, Sch Life Sci, 130 West Changjiang Rd, Hefei 230036, Anhui, Peoples R China; [Liu, Dong; Li, Ping] Anqing Vocat & Tech Coll, Dept Hort & Landscape, 99 North Tianzhushan Rd, Anqing 246003, Anhui, Peop…	Anhui Agricultural University; Anhui Agricultural University	Gao, ZM (corresponding author), Anhui Agr Univ, Sch Life Sci, 130 West Changjiang Rd, Hefei 230036, Anhui, Peoples R China.	gaozhimou@126.com			National Key R&D Program of China [2018YFD0201000]; Excellent Young Talents Fund Program of Higher-Education Institutions of Anhui Province [gxyqZD2018120, gxyqZD2016516]; Quality Engineering Project of Anhui Province [2019dsgzs19]; Natural Science Research Project of Colleges and Universities in Anhui Province [KJ2020A1023]	National Key R&D Program of China; Excellent Young Talents Fund Program of Higher-Education Institutions of Anhui Province; Quality Engineering Project of Anhui Province; Natural Science Research Project of Colleges and Universities in Anhui Province	This work was supported by National Key R&D Program of China (2018YFD0201000), Excellent Young Talents Fund Program of Higher-Education Institutions of Anhui Province (Grant No. gxyqZD2018120; Grant No. gxyqZD2016516), Quality Engineering Project of Anhui Province (Grant No. 2019dsgzs19), and the Natural Science Research Project of Colleges and Universities in Anhui Province (Grant No. KJ2020A102…		41	2	2	3	19	SPRINGER	DORDRECHT	VAN GODEWIJCKSTRAAT 30, 3311 GZ DORDRECHT, NETHERLANDS	0929-1873	1573-8469		EUR J PLANT PATHOL	Eur. J. Plant Pathol.	MAY	2021	160	1
J	Huang, PH; Lu, MY; Li, XB; Sun, HY; Cheng, ZY; Miao, YC; Fu, YF; Zhang, XM				Huang, Penghui; Lu, Mingyang; Li, Xiangbei; Sun, Huiyu; Cheng, Zhiyuan; Miao, Yuchen; Fu, Yongfu; Zhang, Xiaomei			An Efficient Agrobacterium rhizogenes-Mediated Hairy Root Transformation Method in a Soybean Root Biology Study	INTERNATIONAL JOURNAL OF MOLECULAR SCIENCES			English	Article						hairy root regeneration and transformation; nodulation; Agrobacterium; GmNSP1; GmNup107-160 sub-complex; promoter analysis; soybean	GENE-EXPRESSION; FUNCTIONAL GENOMICS; INDUCTION; CULTURES; SPIKING; FUNGAL; TOOL	The stable genetic transformation of soybean is time-consuming and inefficient. As a simple and practical alternative method, hairy root transformation mediated by Agrobacterium rhizogenes is widely applied in studying root-specific processes, nodulation, biochemical and molecular functions of genes of interest, gene editing efficiency of CRISPR/Cas9, and biological reactors and producers. Theref…	[Huang, Penghui; Sun, Huiyu; Fu, Yongfu; Zhang, Xiaomei] Chinese Acad Agr Sci, Inst Crop Sci, Moa Key Lab Soybean Biol Beijing, Natl Key Facil Crop Gene Resource & Genet Improve, Beijing 100081, Peoples R China; [Lu, Mingyang] Guizhou Univ, Inst Agrobioengn, Key Lab Plant Resources Conservat & Germplasm Inn, Minist Educ, Guiyang 550025, Peoples R China; [Li, Xiangbei] Sichuan Agr Univ, Coll Agron…	Chinese Academy of Agricultural Sciences; Institute of Crop Sciences, CAAS; Guizhou University; Sichuan Agricultural University; Chinese Academy of Sciences; Northeast Institute of Geography & Agroecology, CAS; Henan University	Fu, YF; Zhang, XM (corresponding author), Chinese Acad Agr Sci, Inst Crop Sci, Moa Key Lab Soybean Biol Beijing, Natl Key Facil Crop Gene Resource & Genet Improve, Beijing 100081, Peoples R China.	fuyongfu@caas.cn; zhangxiaomei@caas.cn	lu, mingyang/ITV-1766-2023	penghui, Huang/0000-0003-0197-4846; FU, Yong-Fu/0000-0002-1486-0146; lu, mingyang/0000-0001-7910-4416	National Natural Science Foundation of China [32071925]; Agricultural Science and Technology Innovation Program of the Chinese Academy of Agricultural Sciences	National Natural Science Foundation of China(National Natural Science Foundation of China (NSFC)); Agricultural Science and Technology Innovation Program of the Chinese Academy of Agricultural Sciences	This research was funded by the National Natural Science Foundation of China (grants 32071925), the Agricultural Science and Technology Innovation Program of the Chinese Academy of Agricultural Sciences.		46	0	0	14	26	MDPI	BASEL	ST ALBAN-ANLAGE 66, CH-4052 BASEL, SWITZERLAND		1422-0067		INT J MOL SCI	Int. J. Mol. Sci.	OCT	2022	23	20
J	Li, M; Chen, R; Jiang, QY; Sun, XJ; Zhang, H; Hu, Z				Li, Ming; Chen, Rui; Jiang, Qiyan; Sun, Xianjun; Zhang, Hui; Hu, Zheng			GmNAC06, a NAC domain transcription factor enhances salt stress tolerance in soybean	PLANT MOLECULAR BIOLOGY			English	Article						Soybean; NAC; Hairy roots; CRISPR-Cas9; Salt tolerance	AGROBACTERIUM-RHIZOGENES; ECTOPIC EXPRESSION; MEDIATED TRANSFORMATION; TARGETED MUTAGENESIS; TRANSGENIC TOBACCO; DROUGHT TOLERANCE; FACTOR FAMILY; GENE; ARABIDOPSIS; OVEREXPRESSION	Key message We found GmNAC06 plays an important role in salt stress responses through the phenotypic, physiological and molecular analyses of OE, VC, and Mutant composite soybean. Salinization affects 20% of all cultivated land worldwide because of the high salinity of irrigation water and the excessive use of water, and this amount is increasing daily. NAC (NAM, ATAF, and CUC) have been found to…	[Li, Ming] Chinese Acad Agr Sci, Zhengzhou Fruit Res Inst, Zhengzhou 450009, Peoples R China; [Li, Ming; Jiang, Qiyan; Sun, Xianjun; Zhang, Hui; Hu, Zheng] Chinese Acad Agr Sci, Inst Crop Sci, Natl Key Facil Crop Genet Resources & Improvement, Beijing 100081, Peoples R China; [Chen, Rui] Tianjin Acad Agr Sci, Biotechnol Res Inst, Tianjin 300192, Peoples R China	Chinese Academy of Agricultural Sciences; Zhengzhou Fruit Research Institute, CAAS; Chinese Academy of Agricultural Sciences; Institute of Crop Sciences, CAAS; Tianjin Academy of Agricultural Sciences	Li, M (corresponding author), Chinese Acad Agr Sci, Zhengzhou Fruit Res Inst, Zhengzhou 450009, Peoples R China.;Li, M; Zhang, H; Hu, Z (corresponding author), Chinese Acad Agr Sci, Inst Crop Sci, Natl Key Facil Crop Genet Resources & Improvement, Beijing 100081, Peoples R China.	liming07@caas.cn; zhanghui06@caas.cn; Huzheng@caas.cn			National Key Research and Development Program of China [2016YFD0101005]; Agricultural Science and Technology Innovation Program (ASTIP)	National Key Research and Development Program of China; Agricultural Science and Technology Innovation Program (ASTIP)	This study was supported by the National Key Research and Development Program of China (2016YFD0101005) and the Agricultural Science and Technology Innovation Program (ASTIP).		68	69	76	25	78	SPRINGER	DORDRECHT	VAN GODEWIJCKSTRAAT 30, 3311 GZ DORDRECHT, NETHERLANDS	0167-4412	1573-5028		PLANT MOL BIOL	Plant Mol.Biol.	FEB	2021	105	3
J	Ishii, T; Juranic, M; Maheshwari, S; Bustamante, FD; Vogt, M; Salinas-Gamboa, R; Dreissig, S; Gursanscky, N; How, T; Demidov, D; Fuchs, J; Schubert, V; Spriggs, A; Vielle-Calzada, JP; Comai, L; Koltunow, AMG; Houben, A				Ishii, Takayoshi; Juranic, Martina; Maheshwari, Shamoni; Bustamante, Fernanda de Oliveira; Vogt, Maximilian; Salinas-Gamboa, Rigel; Dreissig, Steven; Gursanscky, Nial; How, Tracy; Demidov, Dmitri; Fuchs, Joerg; Schubert, Veit; Spriggs, Andrew; Vielle-Calzada, Jean-Philippe; Comai, Luca; Koltunow, Anna M. G.; Houben, Andreas			Unequal contribution of two paralogous CENH3 variants in cowpea centromere function	COMMUNICATIONS BIOLOGY			English	Article							VIGNA-UNGUICULATA L.; A NUCLEOSOMES; TANDEM REPEATS; ARABIDOPSIS; GENE; DUPLICATION; PROTEIN; GENOME; RNA; IDENTIFICATION	In most diploids the centromere-specific histone H3 (CENH3), the assembly site of active centromeres, is encoded by a single copy gene. Persistance of two CENH3 paralogs in diploids species raises the possibility of subfunctionalization. Here we analysed both CENH3 genes of the diploid dryland crop cowpea. Phylogenetic analysis suggests that gene duplication of CENH3 occurred independently during…	[Ishii, Takayoshi; Bustamante, Fernanda de Oliveira; Vogt, Maximilian; Dreissig, Steven; Demidov, Dmitri; Fuchs, Joerg; Schubert, Veit; Houben, Andreas] Leibniz Inst Plant Genet & Crop Plant Res Gatersl, Corrensstr 3, D-06466 Seeland, Germany; [Ishii, Takayoshi] Tottori Univ, Arid Land Res Ctr ALRC, 1390 Hamasaka, Tottori 6800001, Japan; [Juranic, Martina; Gursanscky, Nial; How, Tracy; Spriggs, A…	Leibniz Institut fur Pflanzengenetik und Kulturpflanzenforschung; Tottori University; Commonwealth Scientific & Industrial Research Organisation (CSIRO); University of California System; University of California Davis; University of California System; University of California Davis; Universidade Federal de Pernambuco; Swiss Federal Institutes of Technology Domain; ETH Zurich; CINVESTAV - Centro d…	Ishii, T; Houben, A (corresponding author), Leibniz Inst Plant Genet & Crop Plant Res Gatersl, Corrensstr 3, D-06466 Seeland, Germany.	Ishii.T@tottori-u.ac.jp; houben@ipk-gatersleben.de	Ishii, Takayoshi/C-4038-2019; Koltunow, Anna MG/I-1482-2012; Houben, Andreas/I-1517-2015; Bustamante, Fernanda/HPH-2894-2023; Spriggs, Andrew/A-2375-2010	Ishii, Takayoshi/0000-0001-6370-3289; Bustamante, Fernanda/0000-0002-2826-5217; Koltunow, Anna/0000-0001-5016-7683; Fuchs, Joerg/0000-0003-4171-5371; Juranic, Martina/0000-0001-6113-7623; Vielle-Calzada, Jean-Philippe/0000-0002-3017-2490; Schubert, Veit/0000-0002-3072-0485	Projekt DEAL	Projekt DEAL	Open Access funding enabled and organized by Projekt DEAL.		74	11	12	1	17	NATURE PORTFOLIO	BERLIN	HEIDELBERGER PLATZ 3, BERLIN, 14197, GERMANY		2399-3642		COMMUN BIOL	Commun. Biol.	DEC 15	2020	3	1
J	Virdi, KS; Spencer, M; Stec, AO; Xiong, Y; Merry, R; Muehlbauer, GJ; Stupar, RM				Virdi, Kamaldeep S.; Spencer, Madison; Stec, Adrian O.; Xiong, Yer; Merry, Ryan; Muehlbauer, Gary J.; Stupar, Robert M.			Similar Seed Composition Phenotypes Are Observed From CRISPR-Generated In-Frame and Knockout Alleles of a Soybean KASI Ortholog	FRONTIERS IN PLANT SCIENCE			English	Article						soybean; KASI; sucrose; oil; CRISPR; Cas9; seed; mutant	ALIGNMENT	The beta-ketoacyl-[acyl carrier protein] synthase 1 (KASI) gene has been shown in model plant systems to be critical for the conversion of sucrose to oil. A previous study characterized the morphological and seed composition phenotypes associated with a reciprocal chromosomal translocation that disrupted one of theKASIgenes in soybean. The principle findings of this work included a wrinkled seed …	[Virdi, Kamaldeep S.; Spencer, Madison; Stec, Adrian O.; Xiong, Yer; Merry, Ryan; Muehlbauer, Gary J.; Stupar, Robert M.] Univ Minnesota, Dept Agron & Plant Genet, St Paul, MN 55108 USA	University of Minnesota System; University of Minnesota Twin Cities	Stupar, RM (corresponding author), Univ Minnesota, Dept Agron & Plant Genet, St Paul, MN 55108 USA.	stup0004@umn.edu	Virdi, Kamaldeep S/AAH-8025-2020	Virdi, Kamaldeep S/0000-0003-1986-5998; Stupar, Robert/0000-0002-8836-2924	Minnesota Soybean Research and Promotion Council [150-4140-18-02, 10-15-47-19-174-7527]	Minnesota Soybean Research and Promotion Council	This work was supported in part by the Minnesota Soybean Research and Promotion Council (projects #150-4140-18-02 and #10-15-47-19-174-7527), and by an endowed chair of molecular genetics to crop improvement.		21	5	6	0	9	FRONTIERS MEDIA SA	LAUSANNE	AVENUE DU TRIBUNAL FEDERAL 34, LAUSANNE, CH-1015, SWITZERLAND	1664-462X			FRONT PLANT SCI	Front. Plant Sci.	JUL 8	2020	11
J	Kanazashi, Y; Hirose, A; Takahashi, I; Mikami, M; Endo, M; Hirose, S; Toki, S; Kaga, A; Naito, K; Ishimoto, M; Abe, J; Yamada, T				Kanazashi, Yuhei; Hirose, Aya; Takahashi, Ippei; Mikami, Masafumi; Endo, Masaki; Hirose, Sakiko; Toki, Seiichi; Kaga, Akito; Naito, Ken; Ishimoto, Masao; Abe, Jun; Yamada, Tetsuya			Simultaneous site-directed mutagenesis of duplicated loci in soybean using a single guide RNA	PLANT CELL REPORTS			English	Article						CRISPR/Cas9; Generation; Glycine max; Heritable mutation; Null-segregant; PEAPOD	TARGETED MUTAGENESIS; CRISPR/CAS9 SYSTEM; ARABIDOPSIS; GENE; CAS9; INHERITANCE; RESISTANCE; FREQUENCY; MUTATION; SIZE	Using a gRNA and Agrobacterium-mediated transformation, we performed simultaneous site-directed mutagenesis of two GmPPD loci in soybean. Mutations in GmPPD loci were confirmed in at least 33% of T-2 seeds. The clustered regularly interspaced short palindromic repeat (CRISPR)/CRISPR-associated endonuclease 9 (Cas9) system is a powerful tool for site-directed mutagenesis in crops. Using a single g…	[Kanazashi, Yuhei; Hirose, Aya; Takahashi, Ippei; Abe, Jun; Yamada, Tetsuya] Hokkaido Univ, Grad Sch Agr, Kita Ku, Kita 9,Nishi 9, Sapporo, Hokkaido 0608589, Japan; [Mikami, Masafumi; Endo, Masaki; Hirose, Sakiko; Toki, Seiichi] Natl Agr & Food Res Org, Inst Agrobiol Sci, Plant Genome Engn Res Unit, 2-1-2 Kannondai, Tsukuba, Ibaraki 3058602, Japan; [Mikami, Masafumi; Toki, Seiichi] Yokohama City …	Hokkaido University; National Agriculture & Food Research Organization - Japan; Yokohama City University; Yokohama City University; National Agriculture & Food Research Organization - Japan; National Agriculture & Food Research Organization - Japan; National Agriculture & Food Research Organization - Japan	Yamada, T (corresponding author), Hokkaido Univ, Grad Sch Agr, Kita Ku, Kita 9,Nishi 9, Sapporo, Hokkaido 0608589, Japan.	tetsuyay@res.agr.hokudai.ac.jp	Toki, Seiichi/AAR-1889-2021	Naito, Ken/0000-0002-0273-7837; Yamada, Tetsuya/0000-0001-6671-4995	Cabinet Office, Government of Japan [the Cross-ministerial Strategic Innovation Promotion Program (SIP)]; Grants-in-Aid for Scientific Research [16J06425] Funding Source: KAKEN	Cabinet Office, Government of Japan [the Cross-ministerial Strategic Innovation Promotion Program (SIP)]; Grants-in-Aid for Scientific Research(Ministry of Education, Culture, Sports, Science and Technology, Japan (MEXT)Japan Society for the Promotion of ScienceGrants-in-Aid for Scientific Research (KAKENHI))	We thank Professor Holger Puchta (University of Karlsruhe) for permission to use plasmid DNAs of pEn-Chimera and pDe-CAS9, and M. Suzuki and Y. Kitsui for general technical assistance. This work was supported by the Cabinet Office, Government of Japan [the Cross-ministerial Strategic Innovation Promotion Program (SIP) for TY].		31	43	50	0	27	SPRINGER	NEW YORK	233 SPRING ST, NEW YORK, NY 10013 USA	0721-7714	1432-203X		PLANT CELL REP	Plant Cell Reports	MAR	2018	37	3
J	Bridgeland, A; Biswas, S; Tsakirpaloglou, N; Thomson, MJ; Septiningsih, EM				Bridgeland, Aya; Biswas, Sudip; Tsakirpaloglou, Nikolaos; Thomson, Michael J.; Septiningsih, Endang M.			Optimization of gene editing in cowpea through protoplast transformation and agroinfiltration by targeting the phytoene desaturase gene	PLOS ONE			English	Article							UNGUICULATA L. WALP; VIGNA-UNGUICULATA; FOOD LEGUME; GUIDE RNA; MUTAGENESIS; TRANSIENT; PROTEIN; SYSTEM; CROP	Cowpea (Vigna unguiculata) is a legume staple widely grown across Sub-Saharan Africa and other tropical and sub-tropical regions. Considering projected climate change and global population increases, cowpea's adaptation to hot climates, resistance to drought, and nitrogen-fixing capabilities make it an especially attractive crop for facing future challenges. Despite these beneficial traits, effic…	[Bridgeland, Aya; Biswas, Sudip; Tsakirpaloglou, Nikolaos; Thomson, Michael J.; Septiningsih, Endang M.] Texas A&M Univ, Dept Soil & Crop Sci, College Stn, TX 77843 USA	Texas A&M University System; Texas A&M University College Station	Septiningsih, EM (corresponding author), Texas A&M Univ, Dept Soil & Crop Sci, College Stn, TX 77843 USA.	eseptiningsih@tamu.edu		Tsakirpaloglou, Nikolaos/0000-0001-6710-0709; Septiningsih, Endang/0000-0002-9481-304X	USDA National Institute of Food and Agriculture [2020-67013-31811]; Texas A&M AgriLife Research	USDA National Institute of Food and Agriculture(United States Department of Agriculture (USDA)); Texas A&M AgriLife Research	This research was supported by the USDA National Institute of Food and Agriculture project # 2020-67013-31811 (to EMS and MJT) and the Texas A & M AgriLife Research (to EMS and MJT). The funders had no role in study design, data collection and analysis, decision to publish, or preparation of the manuscript.		44	0	0	8	8	PUBLIC LIBRARY SCIENCE	SAN FRANCISCO	1160 BATTERY STREET, STE 100, SAN FRANCISCO, CA 94111 USA	1932-6203			PLOS ONE	PLoS One	APR 5	2023	18	4
J	Liu, D; Pan, YM; Li, KY; Li, DD; Li, P; Gao, ZM				Liu, Dong; Pan, Yuemin; Li, Kunyuan; Li, Dandan; Li, Ping; Gao, Zhimou			Proteomics Reveals the Mechanism Underlying the Inhibition of Phytophthora sojae by Propyl Gallate	JOURNAL OF AGRICULTURAL AND FOOD CHEMISTRY			English	Article						Phytophthora sojae; propyl gallate; proteomics; inhibitory mechanism; CRISPR/Cas9	CHEMICAL-COMPOSITION; LIPID-METABOLISM; DEFICIENCY; RESISTANCE; PATHOGEN; CAPSICI	Phytophthora sojae is a serious soil-borne pathogen, and the major control measures undertaken include the induction of soybean-resistance genes, fungicides, and scientific and reasonable planting management. Owing to the safety and resistance of fungicides, it is of great importance to screen new control alternatives. In a preliminary study, we observed that propyl gallate (PG) exerts a consider…	[Liu, Dong; Pan, Yuemin; Li, Kunyuan; Li, Dandan; Gao, Zhimou] Anhui Agr Univ, Coll Plant Protect, Hefei 230036, Anhui, Peoples R China; [Pan, Yuemin] Anhui Agr Univ, Key Lab Biol & Sustainable Management Plant Dis &, Hefei 230036, Anhui, Peoples R China; [Pan, Yuemin] Anhui Agr Univ, Anhui Prov Key Lab Integrated Pest Management Cro, Hefei 230036, Anhui, Peoples R China; [Liu, Dong; Li, Ping] An…	Anhui Agricultural University; Anhui Agricultural University; Anhui Agricultural University	Pan, YM (corresponding author), Anhui Agr Univ, Coll Plant Protect, Hefei 230036, Anhui, Peoples R China.;Pan, YM (corresponding author), Anhui Agr Univ, Key Lab Biol & Sustainable Management Plant Dis &, Hefei 230036, Anhui, Peoples R China.;Pan, YM (corresponding author), Anhui Agr Univ, Anhui Prov Key Lab Integrated Pest Management Cro, Hefei 230036, Anhui, Peoples R China.	panyuemin2008@163.com	Li, Dan/HJA-0406-2022		Excellent Young Talents Fund Program of Higher Education Institutions of Anhui Province [gxyqZD2018120, gxyqZD2016516]; Quality Engineering Project of Anhui Province [2019dsgzs19]	Excellent Young Talents Fund Program of Higher Education Institutions of Anhui Province; Quality Engineering Project of Anhui Province	This work was supported by Excellent Young Talents Fund Program of Higher Education Institutions of Anhui Province (Grant nos. gxyqZD2018120 and gxyqZD2016516) and the Quality Engineering Project of Anhui Province (Grant no. 2019dsgzs19).		49	6	6	9	51	AMER CHEMICAL SOC	WASHINGTON	1155 16TH ST, NW, WASHINGTON, DC 20036 USA	0021-8561	1520-5118		J AGR FOOD CHEM	J. Agric. Food Chem.	AUG 5	2020	68	31
J	Pandey, AK; Sudini, HK; Upadhyaya, HD; Varshney, RK; Pandey, MK				Pandey, Arun K.; Sudini, Hari K.; Upadhyaya, Hari D.; Varshney, Rajeev K.; Pandey, Manish K.			Hypoallergen Peanut Lines Identified Through Large-Scale Phenotyping of Global Diversity Panel: Providing Hope Toward Addressing One of the Major Global Food Safety Concerns	FRONTIERS IN GENETICS			English	Article						reference set; peanut allergens; Ara h 1; Ara h 2; Ara h 3; Ara h 6; Ara h 8; enzyme-linked immunosorbent assay	CRISPR/CAS9 SYSTEM; CORE COLLECTION; MINI CORE; ALLERGY; CHILDREN; PREVALENCE; ALLERGENICITY; DIAGNOSIS; INTROGRESSION; PURIFICATION	Peanut allergy is one of the serious health concern and affects more than 1% of the world's population mainly in Americas, Australia, and Europe. Peanut allergy is sometimes life-threatening and adversely affect the life quality of allergic individuals and their families. Consumption of hypoallergen peanuts is the best solution, however, not much effort has been made in this direction for identif…	[Pandey, Arun K.; Sudini, Hari K.; Upadhyaya, Hari D.; Varshney, Rajeev K.; Pandey, Manish K.] Int Crops Res Inst Semi Arid Trop, Hyderabad, India	CGIAR; International Crops Research Institute for the Semi-Arid-Tropics (ICRISAT)	Pandey, MK (corresponding author), Int Crops Res Inst Semi Arid Trop, Hyderabad, India.	m.pandey@cgiar.org	Pandey, Arun K/ABB-2179-2020		Indian Council of Agricultural Research (ICAR), India; Department of Biotechnology (DBT), India	Indian Council of Agricultural Research (ICAR), India(Indian Council of Agricultural Research (ICAR)); Department of Biotechnology (DBT), India(Department of Biotechnology (DBT) India)	The authors are thankful to partial financial assistance from Indian Council of Agricultural Research (ICAR) and Department of Biotechnology (DBT), India. We acknowledge Sunil S. Gangurde for performing the cluster analysis. The work reported in this article was undertaken as part of the CGIAR Research Program on Grain Legumes and Dryland Cereals (CRP-GLDC). ICRISAT is a member of CGIAR Consortiu…		74	10	12	3	10	FRONTIERS MEDIA SA	LAUSANNE	AVENUE DU TRIBUNAL FEDERAL 34, LAUSANNE, CH-1015, SWITZERLAND		1664-8021		FRONT GENET	Front. Genet.	NOV 27	2019	10
J	Tang, YY; Huang, JB; Ji, HC; Pan, LL; Hu, CL; Qiu, XC; Zhu, H; Sui, JM; Wang, JS; Qiao, LX				Tang, Yanyan; Huang, Jianbin; Ji, Hongchang; Pan, Leilei; Hu, Changli; Qiu, Xiaochen; Zhu, Hong; Sui, Jiongming; Wang, Jingshan; Qiao, Lixian			Identification of AhFatB genes through genome-wide analysis and knockout of AhFatB reduces the content of saturated fatty acids in peanut (Arichis hypogaea L.)	PLANT SCIENCE			English	Article						Peanut; Saturated fatty acid; AhFatB; Palmitic acid; CRISPR; Cas9	ACYL-CARRIER-PROTEIN; ARACHIS-HYPOGAEA; PALMITIC ACID; OIL; ARABIDOPSIS; VISUALIZATION; THIOESTERASE; DISRUPTION; SEQUENCES; QUALITY	Peanut (Arachis hypogaea L.) is an allotetraploid oilseed crop worldwide due to its abundant high-quality oil production. Peanut oil stability and quality are determined by the relative proportions of saturated fatty acids (SFAs) and unsaturated fatty acids (UFAs). The principle approach to minimize the content of SFAs in peanut is to reduce the content of palmitic acid, which is linked to cardio…	[Tang, Yanyan; Huang, Jianbin; Ji, Hongchang; Pan, Leilei; Hu, Changli; Qiu, Xiaochen; Zhu, Hong; Sui, Jiongming; Wang, Jingshan; Qiao, Lixian] Qingdao Agr Univ, Coll Agron, Dry Land Farming Technol Lab Shandong Prov, Key Lab Qingdao Major Crop Germplasm Resource Inn, Qingdao 266109, Peoples R China	Qingdao Agricultural University	Qiao, LX (corresponding author), Qingdao Agr Univ, Coll Agron, Dry Land Farming Technol Lab Shandong Prov, Key Lab Qingdao Major Crop Germplasm Resource Inn, Qingdao 266109, Peoples R China.	lxqiao73@163.com			Natural Science Foundation of Shandong Province [ZR2020MC102]; National Natural Sci-ence Foundation of China [32001578]; Qingdao Agricultural University Scientific Research Foundation [6631119056]; Qingdao Science & Technology Key Projects [20-3-4-25-nsh]	Natural Science Foundation of Shandong Province(Natural Science Foundation of Shandong Province); National Natural Sci-ence Foundation of China(National Natural Science Foundation of China (NSFC)); Qingdao Agricultural University Scientific Research Foundation; Qingdao Science & Technology Key Projects	Acknowledgments This study was supported by the Natural Science Foundation of Shandong Province (Grant No. ZR2020MC102) , National Natural Sci-ence Foundation of China (Grant No. 32001578) , Qingdao Agricultural University Scientific Research Foundation (Grant No. 6631119056) and Qingdao Science & Technology Key Projects (Grant No: 20-3-4-25-nsh) . There is no conflict of interest.		59	4	4	9	30	ELSEVIER IRELAND LTD	CLARE	ELSEVIER HOUSE, BROOKVALE PLAZA, EAST PARK SHANNON, CO, CLARE, 00000, IRELAND	0168-9452	1873-2259		PLANT SCI	Plant Sci.	JUN	2022	319
J	Fang, XL; Sun, XY; Yang, XD; Li, Q; Lin, CJ; Xu, J; Gong, WJ; Wang, YF; Liu, L; Zhao, LM; Liu, BH; Qin, J; Zhang, MC; Zhang, CB; Kong, FJ; Li, MN				Fang, Xiaolong; Sun, Xiaoyuan; Yang, Xiangdong; Li, Qing; Lin, Chunjing; Xu, Jie; Gong, Wenjun; Wang, Yifan; Liu, Lu; Zhao, Limei; Liu, Baohui; Qin, Jun; Zhang, Mengchen; Zhang, Chunbao; Kong, Fanjiang; Li, Meina			MS1 is essential for male fertility by regulating the microsporocyte cell plate expansion in soybean	SCIENCE CHINA-LIFE SCIENCES			English	Article						soybean; male sterility; ms1; kinesin; cytokinesis; hybrid breeding	MALE MEIOTIC CYTOKINESIS; MALE-STERILE; ARABIDOPSIS; PROTEIN; ENCODES; POLLEN; RNA; MICROTUBULES; TECHNOLOGIES; GENERATION	Male sterility is an essential trait in hybrid seed production, especially for monoclinous and autogamous food crops. Soybean male-sterile ms1 mutant has been known for more than 50 years and could be instrumental in making hybrid seeds. However, the gene responsible for the male-sterile phenotype has remained unknown. Here, we report the map-based cloning and characterization of the MS1 gene in …	[Fang, Xiaolong; Sun, Xiaoyuan; Gong, Wenjun; Wang, Yifan; Liu, Lu; Liu, Baohui; Kong, Fanjiang; Li, Meina] Guangzhou Univ, Innovat Ctr Mol Genet & Evolut, Sch Life Sci, Guangzhou 510006, Peoples R China; [Yang, Xiangdong; Lin, Chunjing; Zhao, Limei; Zhang, Chunbao] Jilin Acad Agr Sci, Natl Engn Res Ctr Soybean, Soybean Res Inst, Changchun 130033, Peoples R China; [Li, Qing] Chinese Acad Agr Sci,…	Guangzhou University; Jilin Academy of Agricultural Sciences; Chinese Academy of Agricultural Sciences; China National Rice Research Institute, CAAS; Shanghai Jiao Tong University; Hebei Academy of Agricultural & Forestry Sciences	Kong, FJ; Li, MN (corresponding author), Guangzhou Univ, Innovat Ctr Mol Genet & Evolut, Sch Life Sci, Guangzhou 510006, Peoples R China.;Zhang, CB (corresponding author), Jilin Acad Agr Sci, Natl Engn Res Ctr Soybean, Soybean Res Inst, Changchun 130033, Peoples R China.;Qin, J; Zhang, MC (corresponding author), Hebei Acad Agr & Forestry Sci, Cereal & Oil Crop Inst, Shijiazhuang 050031, Hebei, Pe…	hbnkydd@163.com; zhangmengchendd@hotmail.com; cbzhang@cjaas.com; kongfj@gzhu.edu.cn; limeina@gzhu.edu.cn	Fang, Andy/GLU-9004-2022; Kong, Fanjiang/AGQ-2334-2022	Kong, Fanjiang/0000-0001-7138-1478; Zhang, Chunbao/0000-0001-9344-9162; Li, Qing/0000-0001-7010-7776	National Natural Science Foundation of China [32072084, 31871648, 31971969]	National Natural Science Foundation of China(National Natural Science Foundation of China (NSFC))	This work was supported by the National Natural Science Foundation of China (32072084, 31871648, and 31971969). We gratefully acknowledge Zhaosheng Kong from the Institute of Microbiology, Chinese Academy of Sciences, for sharing the pTUB6::mCherry-TUB6 transgenic Arabidopsis seeds and useful discussions. We would like to thank Dr. Ali Muhammad for editing and improving the manuscript.		54	8	9	4	30	SCIENCE PRESS	BEIJING	16 DONGHUANGCHENGGEN NORTH ST, BEIJING 100717, PEOPLES R CHINA	1674-7305	1869-1889		SCI CHINA LIFE SCI	Sci. China-Life Sci.	SEP	2021	64	9
J	Lin, L; Ye, WW; Wu, JW; Xuan, MR; Li, YF; Gao, J; Wang, YL; Wang, Y; Dong, SM; Wang, YC				Lin, Long; Ye, Wenwu; Wu, Jiawei; Xuan, Mingrun; Li, Yufei; Gao, Jian; Wang, Yonglin; Wang, Yan; Dong, Suomeng; Wang, Yuanchao			The MADS-box Transcription Factor PsMAD1 Is Involved in Zoosporogenesis and Pathogenesis of Phytophthora sojae	FRONTIERS IN MICROBIOLOGY			English	Article						MADS-box transcription factor; Phytophthora sojae; sporangia cleavage; pathogenicity; CRISPR/Cas9; gene knockout	GENE-EXPRESSION; METABOLISM; ACTIVATION; PROTEINS; GROWTH; PLANTS; BINDS; YEAST; SRF	Transcriptional regulation is critical for plant pathogen development and virulence. MADS-box transcription factors belong to a highly conserved transcriptional regulator family in eukaryotic organisms that are involved in various important biological processes. Only one predicted MADS-box gene, PsMAD1, was identified in Phytophthora sojae, which was highly expressed during the sporangia and infe…	[Lin, Long; Ye, Wenwu; Wu, Jiawei; Xuan, Mingrun; Li, Yufei; Gao, Jian; Wang, Yonglin; Wang, Yan; Dong, Suomeng; Wang, Yuanchao] Nanjing Agr Univ, Dept Plant Pathol, Nanjing, Jiangsu, Peoples R China; [Lin, Long; Ye, Wenwu; Wu, Jiawei; Xuan, Mingrun; Li, Yufei; Gao, Jian; Wang, Yonglin; Wang, Yan; Dong, Suomeng; Wang, Yuanchao] Minist Educ, Key Lab Integrated Management Crop Dis & Pests, Nanjing,…	Nanjing Agricultural University	Wang, YC (corresponding author), Nanjing Agr Univ, Dept Plant Pathol, Nanjing, Jiangsu, Peoples R China.;Wang, YC (corresponding author), Minist Educ, Key Lab Integrated Management Crop Dis & Pests, Nanjing, Jiangsu, Peoples R China.	wangyc@njau.edu.cn	wang, yuanchao/G-9667-2011; Wang, Yonglin/AEF-4563-2022; Ye, Wenwu/J-5624-2014; Ye, Wenwu/AAE-4961-2022	wang, yuanchao/0000-0001-5803-5343; Wang, Yonglin/0000-0003-0993-8102; Ye, Wenwu/0000-0001-7347-8935; Ye, Wenwu/0000-0001-7347-8935; Lin, Long/0000-0002-1908-051X; Wang, Yan/0000-0001-7465-5518	National Natural Science Foundation of China [31721004, 31772140]; International Science and Technology Cooperation Program of China [2013DFG32030]	National Natural Science Foundation of China(National Natural Science Foundation of China (NSFC)); International Science and Technology Cooperation Program of China	This work was supported by grants to YuW from the National Natural Science Foundation of China (31721004) and the International Science and Technology Cooperation Program of China (2013DFG32030); and by grants to WY from the National Natural Science Foundation of China (31772140).		39	18	18	3	29	FRONTIERS MEDIA SA	LAUSANNE	AVENUE DU TRIBUNAL FEDERAL 34, LAUSANNE, CH-1015, SWITZERLAND	1664-302X			FRONT MICROBIOL	Front. Microbiol.	SEP 24	2018	9
J	Mu, RL; Lyu, X; Ji, RH; Liu, J; Zhao, T; Li, HY; Liu, B				Mu, Ruolan; Lyu, Xiangguang; Ji, Ronghuan; Liu, Jun; Zhao, Tao; Li, Hongyu; Liu, Bin			GmBICs Modulate Low Blue Light-Induced Stem Elongation in Soybean	FRONTIERS IN PLANT SCIENCE			English	Article						shade avoidance syndrome; stem elongation; BIC; CRISPR; Cas9; soybean; low blue light	CIRCADIAN CLOCK; CRYPTOCHROME; SHADE; GENE; INACTIVATION; INSIGHTS; YIELD	Blue-light inhibitors of cryptochromes (BICs) promote hypocotyl elongation by suppressing the activity of cryptochromes in Arabidopsis. Nevertheless, the roles of BICs in other plant species are still unclear. Here we investigate their functions by genetic overexpression and CRISPR/Cas9 engineered mutations targeting the six GmBIC genes in soybean. We showed that the GmBICs overexpression (GmBICs…	[Mu, Ruolan; Lyu, Xiangguang; Ji, Ronghuan; Liu, Jun; Zhao, Tao; Li, Hongyu; Liu, Bin] Chinese Acad Agr Sci, Inst Crop Sci, Natl Key Facil Crop Gene Resources & Genet Improv, Beijing, Peoples R China	Chinese Academy of Agricultural Sciences; Institute of Crop Sciences, CAAS	Liu, B (corresponding author), Chinese Acad Agr Sci, Inst Crop Sci, Natl Key Facil Crop Gene Resources & Genet Improv, Beijing, Peoples R China.	liubin05@caas.cn			National Natural Science Foundation of China [31871705, 32072091]; Agricultural Science and Technology Innovation Program (ASTIP) of the Chinese Academy of Agricultural Sciences; Central Public-Interest Scientific Institution Basal Research Fund	National Natural Science Foundation of China(National Natural Science Foundation of China (NSFC)); Agricultural Science and Technology Innovation Program (ASTIP) of the Chinese Academy of Agricultural Sciences; Central Public-Interest Scientific Institution Basal Research Fund	Funding This work was partially supported by the National Natural Science Foundation of China (31871705 and 32072091), the Agricultural Science and Technology Innovation Program (ASTIP) of the Chinese Academy of Agricultural Sciences, and the Central Public-Interest Scientific Institution Basal Research Fund.		35	7	7	18	34	FRONTIERS MEDIA SA	LAUSANNE	AVENUE DU TRIBUNAL FEDERAL 34, LAUSANNE, CH-1015, SWITZERLAND	1664-462X			FRONT PLANT SCI	Front. Plant Sci.	FEB 3	2022	13
J	Wang, MQ; Strand, MJ; Lanser, BJ; Santos, C; Bendelja, K; Fish, J; Esterl, EA; Ashino, S; Abbott, JK; Knight, V; Gelfand, EW				Wang, Meiqin; Strand, Matthew J.; Lanser, Bruce J.; Santos, Carah; Bendelja, Kreso; Fish, Jennifer; Esterl, Elizabeth A.; Ashino, Shigeru; Abbott, Jordan K.; Knight, Vijaya; Gelfand, Erwin W.			Expression and activation of the steroidogenic enzyme CYP11A1 is associated with IL-13 production in T cells from peanut allergic children	PLOS ONE			English	Article							GENE-EXPRESSION; FOOD CHALLENGES; TRANSCRIPTIONAL REGULATION; DIAGNOSIS; RESPONSES; RISK	Activation of the steroidogenic enzyme CYP11A1 was shown to be necessary for the development of peanut-induced intestinal anaphylaxis and IL-13 production in allergic mice. We determined if levels of CYP11A1 in peripheral blood T cells from peanut-allergic (PA) children compared to non-allergic controls were increased and if levels correlated to IL-13 production and oral challenge outcomes to pea…	[Wang, Meiqin; Lanser, Bruce J.; Santos, Carah; Bendelja, Kreso; Fish, Jennifer; Esterl, Elizabeth A.; Ashino, Shigeru; Abbott, Jordan K.; Gelfand, Erwin W.] Natl Jewish Hlth, Div Cell Biol, Dept Pediat, Denver, CO 80206 USA; [Strand, Matthew J.] Natl Jewish Hlth, Div Biostat & Bioinformat, Denver, CO USA; [Knight, Vijaya] Natl Jewish Hlth, Adv Diagnost Labs, Denver, CO USA	National Jewish Health; National Jewish Health; National Jewish Health	Gelfand, EW (corresponding author), Natl Jewish Hlth, Div Cell Biol, Dept Pediat, Denver, CO 80206 USA.	erwin3460@gmail.com	Abbott, Jordan K/P-2509-2016; Strand, Matt/AAU-3762-2021; Lanser, Bruce/GVU-1927-2022; Knight, Vijaya/Y-7278-2019	Abbott, Jordan K/0000-0001-6334-5266; Strand, Matt/0000-0002-9083-5989; Lanser, Bruce/0000-0002-3422-8658; Knight, Vijaya/0000-0002-7514-0097; Bendelja, Kreso/0000-0002-6017-3355	NIH [AI-77609]; Colorado Advanced Industries Grant; Eugene F. and Easton M. Crawford Charitable Lead Unitrust; Dreiseszun Fund	NIH(United States Department of Health & Human ServicesNational Institutes of Health (NIH) - USA); Colorado Advanced Industries Grant; Eugene F. and Easton M. Crawford Charitable Lead Unitrust; Dreiseszun Fund	This work was supported by NIH grant AI-77609 (to EWG), Colorado Advanced Industries Grant (to MW), Eugene F. and Easton M. Crawford Charitable Lead Unitrust (to EWG), and the Dreiseszun Fund (to EWG).		33	3	3	1	6	PUBLIC LIBRARY SCIENCE	SAN FRANCISCO	1160 BATTERY STREET, STE 100, SAN FRANCISCO, CA 94111 USA	1932-6203			PLOS ONE	PLoS One	JUN 4	2020	15	6
J	Khlestkina, EK; Shumny, VK				Khlestkina, E. K.; Shumny, V. K.			Prospects for application of breakthrough technologies in breeding: The CRISPR/Cas9 system for plant genome editing	RUSSIAN JOURNAL OF GENETICS			English	Article						plant breeding; marker-assisted selection; genomic selection; molecular markers; advanced breeding techniques; genome editing; site-directed mutagenesis; CRISPR/Cas9 nontransgenic modified plants	TARGETED MUTAGENESIS; MOLECULAR EVOLUTION; HUMAN-CELLS; GUIDE RNA; RESISTANCE; CAS9; SPECIFICITY; ARABIDOPSIS; EXPRESSION; MUTATIONS	Integration of the methods of contemporary genetics and biotechnology into the breeding process is assessed, and the potential role and efficacy of genome editing as a novel approach is discussed. Use of molecular (DNA) markers for breeding was proposed more than 30 years ago. Nowadays, they are widely used as an accessory tool in order to select plants by mono- and olygogenic traits. Presently, …	[Khlestkina, E. K.; Shumny, V. K.] Russian Acad Sci, Inst Cytol & Genet, Siberian Branch, Novosibirsk 630090, Russia; [Khlestkina, E. K.; Shumny, V. K.] Novosibirsk State Univ, Novosibirsk 630090, Russia	Russian Academy of Sciences; Institute of Cytology & Genetics ICG SB RAS; Novosibirsk State University	Khlestkina, EK (corresponding author), Russian Acad Sci, Inst Cytol & Genet, Siberian Branch, Novosibirsk 630090, Russia.;Khlestkina, EK (corresponding author), Novosibirsk State Univ, Novosibirsk 630090, Russia.	khlest@bionet.nsc.ru	Khlestkina, Elena/T-2734-2017	Khlestkina, Elena/0000-0002-8470-8254	Russian Science Foundation [16-14-00086]; Russian Science Foundation [16-14-00086] Funding Source: Russian Science Foundation	Russian Science Foundation(Russian Science Foundation (RSF)); Russian Science Foundation(Russian Science Foundation (RSF))	This work was supported by the Russian Science Foundation (project no. 16-14-00086).		99	13	13	1	111	PLEIADES PUBLISHING INC	NEW YORK	PLEIADES HOUSE, 7 W 54 ST, NEW YORK, NY, UNITED STATES	1022-7954	1608-3369		RUSS J GENET+	Russ. J. Genet.	JUL	2016	52	7
S	Weeks, DP		Weeks, DP; Yang, B		Weeks, Donald P.			Gene Editing in Polyploid Crops: Wheat, Camelina, Canola, Potato, Cotton, Peanut, Sugar Cane, and Citrus	GENE EDITING IN PLANTS	Progress in Molecular Biology and Translational Science		English	Review; Book Chapter							TARGETED MUTAGENESIS; TETRAPLOID POTATO; GENOME; CRISPR/CAS9; EFFICIENT; DNA; EXPRESSION; NUCLEASES; REDUCTION; PRECISION	Polyploid crops make up a significant portion of the major food and fiber crops of the world and include wheat, potato, cotton, apple, peanut, citrus, and brassica oilseeds such as rape, canola, and Camelina. The presence of three sets of chromosomes in triploids, four sets in tetraploids, and six sets in hexaploids present significant challenges to conventional plant breeding and, potentially, t…	[Weeks, Donald P.] Univ Nebraska, Lincoln, NE 68588 USA	University of Nebraska System; University of Nebraska Lincoln	Weeks, DP (corresponding author), Univ Nebraska, Lincoln, NE 68588 USA.	dweeks1@unl.edu							51	31	33	3	116	ELSEVIER ACADEMIC PRESS INC	SAN DIEGO	525 B STREET, SUITE 1900, SAN DIEGO, CA 92101-4495 USA	1877-1173		978-0-12-811744-6; 978-0-12-811743-9	PROG MOL BIOL TRANSL	Prog. Molec. Biol. Transl. Sci.		2017	149
J	Han, WK; Yang, YL; Si, YX; Wei, ZQ; Liu, SR; Liu, XL; Yan, Q; Dong, SL				Han, Wei-Kang; Yang, Yi-Lin; Si, Yu-Xiao; Wei, Zhi-Qiang; Liu, Si-Ruo; Liu, Xiao-Long; Yan, Qi; Dong, Shuang-Lin			Involvement of GOBP2 in the perception of a sex pheromone component in both larval and adult Spodoptera litura revealed using CRISPR/Cas9 mutagenesis	INSECT BIOCHEMISTRY AND MOLECULAR BIOLOGY			English	Article						Spodoptera litura; General odorant-binding protein 2; CRISPR/Cas9; Sex pheromone; Plant odorant	ODORANT-BINDING-PROTEINS; IMMUNOCYTOCHEMICAL LOCALIZATION; FUNCTIONAL-CHARACTERIZATION; DROSOPHILA-MELANOGASTER; EXPRESSION PATTERNS; OLFACTORY SENSILLA; PLANT VOLATILES; SOCIAL-BEHAVIOR; MANDUCA-SEXTA; GENE FAMILY	General odorant-binding proteins (GOBPs) are long considered responsible for the perception of plant odorants. In this study with the important noctuid pest Spodoptera litura, we functionally characterized that GOBP2 is also involved in the perception of sex pheromone components using in vivo CRISPR/Cas9 technique. First, the GOBP2 sgRNA and Cas9 protein were injected into the newly laid insect e…	[Han, Wei-Kang; Yang, Yi-Lin; Si, Yu-Xiao; Wei, Zhi-Qiang; Liu, Si-Ruo; Liu, Xiao-Long; Yan, Qi; Dong, Shuang-Lin] Nanjing Agr Univ, Coll Plant Protect, Key Lab Integrated Management Crop Dis & Pests, Minist Educ,Dept Entomol, Nanjing 210095, Peoples R China	Nanjing Agricultural University	Dong, SL (corresponding author), Nanjing Agr Univ, Coll Plant Protect, Key Lab Integrated Management Crop Dis & Pests, Minist Educ,Dept Entomol, Nanjing 210095, Peoples R China.	sldong@njau.edu.cn			National Natural Science Foundation of China [31872300]	National Natural Science Foundation of China(National Natural Science Foundation of China (NSFC))	We thank Dr. Guan-Heng Zhu (Sun Yat-sen University, China) for help in the generation of the GOBP2-/-insect strain by CRISPR/Cas9 system, and Dr. Youzhong Guo (Virginia Commonwealth University, USA) for English editing. This research was supported by The National Natural Science Foundation of China (grant number: 31872300) .		61	17	18	29	85	PERGAMON-ELSEVIER SCIENCE LTD	OXFORD	THE BOULEVARD, LANGFORD LANE, KIDLINGTON, OXFORD OX5 1GB, ENGLAND	0965-1748	1879-0240		INSECT BIOCHEM MOLEC	Insect Biochem. Mol. Biol.	FEB	2022	141
J	Fan, YL; Liu, J; Lyu, SH; Wang, Q; Yang, SM; Zhu, HY				Fan, Yinglun; Liu, Jinge; Lyu, Shanhua; Wang, Qi; Yang, Shengming; Zhu, Hongyan			The Soybean Rfg1 Gene Restricts Nodulation by Sinorhizobium fredii USDA193	FRONTIERS IN PLANT SCIENCE			English	Article						soybean; nodulation; nitrogen fixation; rhizobial symbiosis; symbiosis specificity	III SECRETION SYSTEM; HOST-SPECIFICITY; EXTRACELLULAR PROTEINS; LEGUME; INCOMPATIBILITY; IDENTIFICATION; BACTERIA; RHIZOBIA; POLYSACCHARIDES; RECOGNITION	Sinorhizobium fredii is a fast-growing rhizobial species that can establish a nitrogen-fixing symbiosis with a wide range of legume species including soybeans (Glycine max). In soybeans, this interaction shows a high level of specificity such that particular S. fredii strains nodulate only a limited set of plant genotypes. Here we report the identification of a dominant gene in soybeans that rest…	[Fan, Yinglun; Lyu, Shanhua] Liaocheng Univ, Coll Agr, Liaocheng, Peoples R China; [Fan, Yinglun; Liu, Jinge; Lyu, Shanhua; Wang, Qi; Yang, Shengming; Zhu, Hongyan] Univ Kentucky, Dept Plant & Soil Sci, Lexington, KY 40506 USA	Liaocheng University; University of Kentucky	Zhu, HY (corresponding author), Univ Kentucky, Dept Plant & Soil Sci, Lexington, KY 40506 USA.	hzhu4@uky.edu		Wang, Qi/0000-0002-2379-4814; shanhua, Lyu/0000-0002-1895-3614; Yang, Shengming/0000-0002-4558-8448	Kentucky Soybean Promotion Board; National Natural Science Foundation of China [31271751]; Shandong Provincial Education Association of China	Kentucky Soybean Promotion Board; National Natural Science Foundation of China(National Natural Science Foundation of China (NSFC)); Shandong Provincial Education Association of China	This work was supported by the Kentucky Soybean Promotion Board to HZ and by the National Natural Science Foundation of China (grant number 31271751) to SL and YF. YF and SL received support from the Shandong Provincial Education Association of China to study at University of Kentucky.		50	30	30	2	23	FRONTIERS MEDIA SA	LAUSANNE	AVENUE DU TRIBUNAL FEDERAL 34, LAUSANNE, CH-1015, SWITZERLAND	1664-462X			FRONT PLANT SCI	Front. Plant Sci.	SEP 7	2017	8
J	Nguyen, CX; Paddock, KJ; Zhang, ZY; Stacey, MG				Nguyen, Cuong X.; Paddock, Kyle J.; Zhang, Zhanyuan; Stacey, Minviluz G.			GmKIX8-1 regulates organ size in soybean and is the causative gene for the major seed weight QTLqSw17-1	NEW PHYTOLOGIST			English	Article						CRISPR; Cas9; haplo-insufficient; KIX8; qSw17-1; soybean seed size	GENOME-WIDE ASSOCIATION; TRANSCRIPTION FACTORS; CELL-PROLIFERATION; LEAF GROWTH; IDENTIFICATION; DOSAGE; SELECTION; FAMILY; QTL; HAPLOINSUFFICIENCY	Seed weight is one of the most important agronomic traits in soybean for yield improvement and food production. Several quantitative trait loci (QTLs) associated with the trait have been identified in soybean. However, the genes underlying the QTLs and their functions remain largely unknown. Using forward genetic methods and CRISPR/Cas9 gene editing, we identified and characterized the role of Gm…	[Nguyen, Cuong X.; Paddock, Kyle J.; Zhang, Zhanyuan; Stacey, Minviluz G.] Univ Missouri, Div Plant Sci, Columbia, MO 65211 USA	University of Missouri System; University of Missouri Columbia	Stacey, MG (corresponding author), Univ Missouri, Div Plant Sci, Columbia, MO 65211 USA.	Staceym@missouri.edu	Paddock, Kyle/ISA-3623-2023	Paddock, Kyle/0000-0003-1066-8912; Nguyen, Cuong/0000-0002-8580-5865; Stacey, minviluz/0000-0002-3774-720X	National Science Foundation (Plant Genome Research Program) [1444581]; Division Of Integrative Organismal Systems; Direct For Biological Sciences [1444581] Funding Source: National Science Foundation	National Science Foundation (Plant Genome Research Program)(National Science Foundation (NSF)NSF - Office of the Director (OD)); Division Of Integrative Organismal Systems; Direct For Biological Sciences(National Science Foundation (NSF)NSF - Directorate for Biological Sciences (BIO))	We would like to thank to Dr Hellen A. Allan (The New Zealand Institute for Plant and Food Research Limited, Auckland, New Zealand) for providing the vectors for dual luciferase assay. We would like to thank to Dr Baker, Molecular Cytology Core, University of Missouri, Columbia-MO, for helping in validation of confocal images. We thank Gary Stacey for his constructive comments on the manuscript. …		80	37	39	11	49	WILEY	HOBOKEN	111 RIVER ST, HOBOKEN 07030-5774, NJ USA	0028-646X	1469-8137		NEW PHYTOL	New Phytol.	JAN	2021	229	2
J	Yu, TF; Liu, Y; Fu, JD; Ma, J; Fang, ZW; Chen, J; Zheng, L; Lu, ZW; Zhou, YB; Chen, M; Xu, ZS; Ma, YZ				Yu, Tai-Fei; Liu, Ying; Fu, Jin-Dong; Ma, Jian; Fang, Zheng-Wu; Chen, Jun; Zheng, Lei; Lu, Zhi-Wei; Zhou, Yong-Bin; Chen, Ming; Xu, Zhao-Shi; Ma, You-Zhi			The NF-Y-PYR module integrates the abscisic acid signal pathway to regulate plant stress tolerance	PLANT BIOTECHNOLOGY JOURNAL			English	Article						CRISPR; Cas9; drought; interaction identification; NF-Y transcription factor; salt stress; signal transduction; transgenic soybeans	GENE-EXPRESSION; TRANSCRIPTION FACTOR; DROUGHT TOLERANCE; ARABIDOPSIS; BINDING; CONSTANS; SUBUNIT; COMPLEX; PROTEIN; ELEMENTS	Drought and salt stresses impose major constraints on soybean production worldwide. However, improving agronomically valuable soybean traits under drought conditions can be challenging due to trait complexity and multiple factors that influence yield. Here, we identified a nuclear factor Y C subunit (NF-YC) family transcription factor member, GmNF-YC14, which formed a heterotrimer with GmNF-YA16 …	[Yu, Tai-Fei; Liu, Ying; Fu, Jin-Dong; Chen, Jun; Zheng, Lei; Lu, Zhi-Wei; Zhou, Yong-Bin; Chen, Ming; Xu, Zhao-Shi; Ma, You-Zhi] Chinese Acad Agr Sci CAAS, Natl Key Facil Crop Gene Resources & Genet Improv, Inst Crop Sci, Minist Agr,Key Lab Biol & Genet Improvement Triti, Beijing, Peoples R China; [Ma, Jian] Jilin Agr Univ, Coll Agron, Changchun, Peoples R China; [Fang, Zheng-Wu] Yangtze Univ, H…	Chinese Academy of Agricultural Sciences; Institute of Crop Sciences, CAAS; Ministry of Agriculture & Rural Affairs; Jilin Agricultural University; Yangtze University; Chinese Academy of Tropical Agricultural Sciences	Xu, ZS; Ma, YZ (corresponding author), Chinese Acad Agr Sci CAAS, Natl Key Facil Crop Gene Resources & Genet Improv, Inst Crop Sci, Minist Agr,Key Lab Biol & Genet Improvement Triti, Beijing, Peoples R China.	xuzhaoshi@caas.cn; mayouzhi@caas.cn	chen, ming/ABD-9247-2021		National Key R & D Program of China [2020YFE0202300]; China Postdoctoral Science Foundation [2019M660886]; Agricultural Science and Technology Innovation Program [CAAS-ZDRW202109, CAAS-ZDRW202002]; Central Public-interest Scientific Institution Basal Research Fund [S2021ZD02]	National Key R & D Program of China; China Postdoctoral Science Foundation(China Postdoctoral Science Foundation); Agricultural Science and Technology Innovation Program; Central Public-interest Scientific Institution Basal Research Fund	This research was financially supported by the National Key R & D Program of China (2020YFE0202300), China Postdoctoral Science Foundation (2019M660886), the Agricultural Science and Technology Innovation Program (CAAS-ZDRW202109 and CAAS-ZDRW202002), and the Central Public-interest Scientific Institution Basal Research Fund (S2021ZD02). We thank Dr. Isaac Greenhut ELS for his editorial assistanc…		47	28	31	22	117	WILEY	HOBOKEN	111 RIVER ST, HOBOKEN 07030-5774, NJ USA	1467-7644	1467-7652		PLANT BIOTECHNOL J	Plant Biotechnol. J.	DEC	2021	19	12
J	Sun, TJ; Ma, N; Wang, CQ; Fan, HF; Wang, MX; Zhang, J; Cao, JF; Wang, DM				Sun, Tianjie; Ma, Nan; Wang, Caiqing; Fan, Huifen; Wang, Mengxuan; Zhang, Jie; Cao, Jinfeng; Wang, Dongmei			A Golgi-Localized Sodium/Hydrogen Exchanger Positively Regulates Salt Tolerance by Maintaining Higher K+/Na+ Ratio in Soybean	FRONTIERS IN PLANT SCIENCE			English	Article						salt stress; VIGS; GmNHX5; CRISPR; Cas9; hairy roots	PLASMA-MEMBRANE; FUNCTIONAL-CHARACTERIZATION; TRANSCRIPTION FACTORS; ANTIPORTER GENE; DROUGHT STRESS; RESPONSES; SOS1; CELL; OVEREXPRESSION; ACCUMULATION	Salt stress caused by soil salinization, is one of the main factors that reduce soybean yield and quality. A large number of genes have been found to be involved in the regulation of salt tolerance. In this study, we characterized a soybean sodium/hydrogen exchanger gene GmNHX5 and revealed its functional mechanism involved in the salt tolerance process in soybean. GmNHX5 responded to salt stress…	[Sun, Tianjie; Ma, Nan; Wang, Caiqing; Fan, Huifen; Wang, Mengxuan; Zhang, Jie; Wang, Dongmei] State Key Lab North China Crop Improvement & Regu, Baoding, Peoples R China; [Sun, Tianjie; Ma, Nan; Wang, Caiqing; Fan, Huifen; Wang, Mengxuan; Zhang, Jie; Wang, Dongmei] Key Lab Hebei Prov Plant Physiol & Mol Pathol, Baoding, Peoples R China; [Sun, Tianjie; Ma, Nan; Wang, Caiqing; Fan, Huifen; Wang, M…	Hebei Agricultural University	Zhang, J; Wang, DM (corresponding author), State Key Lab North China Crop Improvement & Regu, Baoding, Peoples R China.;Zhang, J; Wang, DM (corresponding author), Key Lab Hebei Prov Plant Physiol & Mol Pathol, Baoding, Peoples R China.;Zhang, J; Wang, DM (corresponding author), Hebei Agr Univ, Coll Life Sci, Baoding, Peoples R China.;Cao, JF (corresponding author), Hebei Key Lab Crop Salt Alkali …	zhangjiezhaolh@163.com; caojinfeng2003@163.com; dongmeiwang63@126.com			Hebei Provincial Department of Science and Technology; Department of Human Resources and Social Security of Hebei Province through Open project of Key Laboratory of crop salt tolerance evaluation and genetic improvement in Hebei Province [2020-006]; Department of Human Resources and Social Security of Hebei Province through project for the introducted overseas students - Hebei Province [CN201706]…	Hebei Provincial Department of Science and Technology; Department of Human Resources and Social Security of Hebei Province through Open project of Key Laboratory of crop salt tolerance evaluation and genetic improvement in Hebei Province; Department of Human Resources and Social Security of Hebei Province through project for the introducted overseas students - Hebei Province; Department of Human …	The sources of funding for this study are provided by China Ministry of Agriculture, Hebei Provincial Department of Science and Technology, and Department of Human Resources and Social Security of Hebei Province through the following projects:r (1) Open project of Key Laboratory of crop salt tolerance evaluation and genetic improvement in Hebei Province (2020-006), JZ;r (2) Major scientific and t…		75	17	17	9	36	FRONTIERS MEDIA SA	LAUSANNE	AVENUE DU TRIBUNAL FEDERAL 34, LAUSANNE, CH-1015, SWITZERLAND	1664-462X			FRONT PLANT SCI	Front. Plant Sci.	MAR 9	2021	12
J	Yu, GL; Zou, JN; Wang, JH; Zhu, RS; Qi, ZM; Jiang, HW; Hu, ZB; Yang, ML; Zhao, Y; Wu, XX; Liu, CY; Li, CD; Yang, X; Zhu, ZD; Chen, QS; Fu, YF; Xin, DW				Yu, Guolong; Zou, Jianan; Wang, Jinhui; Zhu, Rongsheng; Qi, Zhaoming; Jiang, Hongwei; Hu, Zhenbang; Yang, Mingliang; Zhao, Ying; Wu, Xiaoxia; Liu, Chunyan; Li, Candong; Yang, Xue; Zhu, Zhendong; Chen, Qingshan; Fu, Yongfu; Xin, Dawei			A soybean NAC homolog contributes to resistance to Phytophthora sojae mediated by dirigent proteins	CROP JOURNAL			English	Article						Phytophthora sojae; Soybean; GmNAC1; Dirigent; Lignin	TRANSCRIPTION FACTOR; FAMILY; ARABIDOPSIS; GENES; NST1	Phytophthora sojae infection severely impairs soybean production. We previously identified a dirigent protein, GmDRR1 (Glycine max Disease Resistant Response 1), that increases soybean resistance to P. sojae. However, the molecular basis of GmDRR1 function remained largely uncharacterized. In the present study, analysis of GmDRR1-RNAi, GmDRR1-overexpressing, and CRISPR/Cas9-derived Gmdrr1 mutant …	[Yu, Guolong; Zou, Jianan; Wang, Jinhui; Zhu, Rongsheng; Qi, Zhaoming; Hu, Zhenbang; Yang, Mingliang; Zhao, Ying; Wu, Xiaoxia; Liu, Chunyan; Li, Candong; Chen, Qingshan; Xin, Dawei] Northeast Agr Univ, Key Lab Soybean Biol & Breeding Genet MOA, Key Lab Soybean Biol MOE, Coll Agr, Harbin 150030, Heilongjiang, Peoples R China; [Jiang, Hongwei; Zhu, Zhendong; Fu, Yongfu] Chinese Acad Agr Sci, Natl K…	Northeast Agricultural University - China; Chinese Academy of Agricultural Sciences; Jilin Academy of Agricultural Sciences; Shanghai Jiao Tong University; Heilongjiang Academy of Agricultural Sciences; Heilongjiang Academy of Agricultural Sciences	Chen, QS; Xin, DW (corresponding author), Northeast Agr Univ, Key Lab Soybean Biol & Breeding Genet MOA, Key Lab Soybean Biol MOE, Coll Agr, Harbin 150030, Heilongjiang, Peoples R China.;Zhu, ZD (corresponding author), Chinese Acad Agr Sci, Natl Key Facil Crop Gene Resource & Genet Improve, MOA Key Lab Soybean Biol Beijing, Beijing 100081, Peoples R China.	zhuzhendong@caas.cn; qschen@126.com; dwxin@neau.edu.cn	Wang, Jin/GYA-2019-2022		National Natural Science Foundation of China [U20A2027, 32070274, 32072014]; Heilongjiang Postdoctoral Science Foundation [LBH-Q16014]	National Natural Science Foundation of China(National Natural Science Foundation of China (NSFC)); Heilongjiang Postdoctoral Science Foundation	This work was supported by the National Natural Science Foundation of China (U20A2027, 32070274, 32072014) and the Heilongjiang Postdoctoral Science Foundation (LBH-Q16014).		38	5	5	16	48	KEAI PUBLISHING LTD	BEIJING	16 DONGHUANGCHENGGEN NORTH ST, BEIJING, DONGCHENG DISTRICT 100717, PEOPLES R CHINA	2095-5421	2214-5141		CROP J	Crop J.	APR	2022	10	2
J	Lyu, XG; Cheng, QC; Qin, C; Li, YH; Xu, XY; Ji, RH; Mu, RL; Li, HY; Zhao, T; Liu, J; Zhou, YG; Li, HY; Yang, GD; Chen, QS; Liu, B				Lyu, Xiangguang; Cheng, Qican; Qin, Chao; Li, Yinghui; Xu, Xinying; Ji, Ronghuan; Mu, Ruolan; Li, Hongyu; Zhao, Tao; Liu, Jun; Zhou, Yonggang; Li, Haiyan; Yang, Guodong; Chen, Qingshan; Liu, Bin			GmCRY1s modulate gibberellin metabolism to regulate soybean shade avoidance in response to reduced blue light	MOLECULAR PLANT			English	Article						cryptochrome; soybean; shade avoidance; low blue light; gibberellin	ARABIDOPSIS CRYPTOCHROME 1; PLANT-GROWTH; FAR-RED; NEIGHBOR DETECTION; PHYTOCHROME-B; DNA-BINDING; AUXIN; YIELD; GENE; INHIBITION	Soybean is an important legume crop that displays the classic shade avoidance syndrome (SAS), including exaggerated stem elongation, which leads to lodging and yield reduction under density farming conditions. Here, we compared the effects of two shade signals, low red light to far-red light ratio (R:FR) and low blue light (LBL), on soybean status and revealed that LBL predominantly induces exces…	[Lyu, Xiangguang; Cheng, Qican; Qin, Chao; Li, Yinghui; Xu, Xinying; Ji, Ronghuan; Mu, Ruolan; Li, Hongyu; Zhao, Tao; Liu, Jun; Liu, Bin] Chinese Acad Agr Sci, Inst Crop Sci, Natl Key Facil Crop Gene Resources & Genet Improv, Beijing, Peoples R China; [Zhou, Yonggang; Li, Haiyan] Jilin Agr Univ, Coll Life Sci, Engn Res Ctr, Chinese Minist Educ Bioreactor & Pharmaceut Dev, Changchun, Peoples R Chi…	Chinese Academy of Agricultural Sciences; Institute of Crop Sciences, CAAS; Jilin Agricultural University; Shandong Agricultural University; Northeast Agricultural University - China	Liu, B (corresponding author), Chinese Acad Agr Sci, Inst Crop Sci, Natl Key Facil Crop Gene Resources & Genet Improv, Beijing, Peoples R China.	liubin05@caas.cn		xiang guang, lu/0000-0001-9588-1717	National Key Research and Development Plan [2016YFD0100201]; National Transgenic Science and Technology Program [2016ZX08010-002]; National Natural Science Foundation of China [31422041, 31871705]; Agricultural Science and Technology Innovation Program (ASTIP) of the Chinese Academy of Agricultural Sciences; Central Public-Interest Scientific Institution Basal Research Fund	National Key Research and Development Plan; National Transgenic Science and Technology Program; National Natural Science Foundation of China(National Natural Science Foundation of China (NSFC)); Agricultural Science and Technology Innovation Program (ASTIP) of the Chinese Academy of Agricultural Sciences; Central Public-Interest Scientific Institution Basal Research Fund	This work was partially supported by the National Key Research and Development Plan (2016YFD0100201), the National Transgenic Science and Technology Program (2016ZX08010-002), the National Natural Science Foundation of China (31422041, 31871705), the Agricultural Science and Technology Innovation Program (ASTIP) of the Chinese Academy of Agricultural Sciences, and the Central Public-Interest Scie…		91	30	34	33	139	CELL PRESS	CAMBRIDGE	50 HAMPSHIRE ST, FLOOR 5, CAMBRIDGE, MA 02139 USA	1674-2052	1752-9867		MOL PLANT	Mol. Plant.	FEB 1	2021	14	2
J	Qiu, ZM; Bai, MY; Kuang, HQ; Wang, X; Yu, XM; Zhong, XB; Guan, YF				Qiu, Zhimin; Bai, Mengyan; Kuang, Huaqin; Wang, Xin; Yu, Xiaomin; Zhong, Xiangbin; Guan, Yuefeng			Cytosolic Fructose-1,6-bisphosphate Aldolases Modulate Primary Metabolism and Phytohormone Homeostasis in Soybean	AGRONOMY-BASEL			English	Article						Glycine max; GmFBA; narrow leaflet; phytohormone	CELL-PROLIFERATION; GENE FAMILY; ARABIDOPSIS; AUXIN; TRYPTOPHAN; GROWTH; PHOTOSYNTHESIS; ALIGNMENT	Fructose-1,6-bisphosphate aldolase (FBA) is an important catalytic enzyme in carbon metabolism and plays an important role in plant growth and development. Currently, the biological functions of FBA in soybean (Glycine max) remain unknown. In this study, we conducted research on FBA in soybean and identified 14 GmFBA genes. Among them, GmFBAc1 and GmFBAc2 are broadly expressed in different tissue…	[Qiu, Zhimin; Bai, Mengyan] Fujian Agr & Forestry Univ, Coll Life Sci, Fuzhou 350002, Peoples R China; [Kuang, Huaqin; Wang, Xin; Guan, Yuefeng] Guangzhou Univ, Innovat Ctr Mol Genet & Evolut, Sch Life Sci, Guangdong Prov Key Lab Plant Adaptat & Mol Design, Guangzhou 510006, Peoples R China; [Yu, Xiaomin; Guan, Yuefeng] Fujian Agr & Forestry Univ, Haixia Inst Sci & Technol, FAFU UCR Joint Ctr Hor…	Fujian Agriculture & Forestry University; Guangzhou University; Fujian Agriculture & Forestry University; Fujian Agriculture & Forestry University	Guan, YF (corresponding author), Guangzhou Univ, Innovat Ctr Mol Genet & Evolut, Sch Life Sci, Guangdong Prov Key Lab Plant Adaptat & Mol Design, Guangzhou 510006, Peoples R China.;Guan, YF (corresponding author), Fujian Agr & Forestry Univ, Haixia Inst Sci & Technol, FAFU UCR Joint Ctr Hort Biol & Metabol, Fuzhou 350002, Peoples R China.	zhiminqiu2017@163.com; guan@gzhu.edu.cn		Yu, Xiaomin/0000-0002-8650-6795	Fujian Agriculture and Forestry University Scientific Research Project for Prominent Talent [KXJQ21010]	Fujian Agriculture and Forestry University Scientific Research Project for Prominent Talent	This research was funded by Fujian Agriculture and Forestry University Scientific Research Project for Prominent Talent to Xiangbin Zhong (KXJQ21010).		55	0	0	2	2	MDPI	BASEL	ST ALBAN-ANLAGE 66, CH-4052 BASEL, SWITZERLAND		2073-4395		AGRONOMY-BASEL	Agronomy-Basel	MAY 16	2023	13	5
J	Tang, F; Yang, SM; Liu, JG; Zhu, HY				Tang, Fang; Yang, Shengming; Liu, Jinge; Zhu, Hongyan			Rj4, a Gene Controlling Nodulation Specificity in Soybeans, Encodes a Thaumatin-Like Protein But Not the One Previously Reported	PLANT PHYSIOLOGY			English	Article							HOST-SPECIFICITY; RECOGNITION; BACTERIA; MELILOTI; LEGUME; ALLELE	Rj4 is a dominant gene in soybeans (Glycine max) that restricts nodulation by many strains of Bradyrhizobium elkanii. The soybean-B. elkanii symbiosis has a low nitrogen-fixation efficiency, but B. elkanii strains are highly competitive for nodulation; thus, cultivars harboring an Rj4 allele are considered favorable. Cloning the Rj4 gene is the first step in understanding the molecular basis of R…	[Tang, Fang; Yang, Shengming; Liu, Jinge; Zhu, Hongyan] Univ Kentucky, Dept Plant & Soil Sci, Lexington, KY 40546 USA	University of Kentucky	Zhu, HY (corresponding author), Univ Kentucky, Dept Plant & Soil Sci, Lexington, KY 40546 USA.	hzhu4@uky.edu		Yang, Shengming/0000-0002-4558-8448	Kentucky Soybean Promotion Board; Department of Plant and Soil Sciences of University of Kentucky	Kentucky Soybean Promotion Board; Department of Plant and Soil Sciences of University of Kentucky	This work was supported by the Kentucky Soybean Promotion Board. F.T. was supported by a graduate assistantship from Department of Plant and Soil Sciences of University of Kentucky.		28	89	97	1	42	OXFORD UNIV PRESS INC	CARY	JOURNALS DEPT, 2001 EVANS RD, CARY, NC 27513 USA	0032-0889	1532-2548		PLANT PHYSIOL	Plant Physiol.	JAN	2016	170	1
S	Chilcoat, D; Liu, ZB; Sander, J		Weeks, DP; Yang, B		Chilcoat, Doane; Liu, Zhan-Bin; Sander, Jeffry			Use of CRISPR/Cas9 for Crop Improvement in Maize and Soybean	GENE EDITING IN PLANTS	Progress in Molecular Biology and Translational Science		English	Review; Book Chapter							TARGETED MUTAGENESIS; RESISTANCE; SITE; DNA; INTEGRATION; TRANSGENES; HERBICIDES; MUTANT; GENES	CRISPR/Cas enables precise improvement of commercially relevant crop species by transgenic and nontransgenic methodologies. We have used CRISPR/Cas with or without DNA repair template in both corn and soybean for a range of applications including enhancing drought tolerance, improving seed oil composition, and endowing herbicide tolerance. Importantly, by pairing CRISPR/Cas technology with recent…	[Chilcoat, Doane; Liu, Zhan-Bin; Sander, Jeffry] DuPont Pioneer, Johnston, IA 50131 USA	DuPont; Pioneer Hi-Bred International, Inc.	Chilcoat, D (corresponding author), DuPont Pioneer, Johnston, IA 50131 USA.	doane.chilcoat@pioneer.com	Chilcoat, Doane/AAG-1034-2019						31	52	55	3	103	ELSEVIER ACADEMIC PRESS INC	SAN DIEGO	525 B STREET, SUITE 1900, SAN DIEGO, CA 92101-4495 USA	1877-1173		978-0-12-811744-6; 978-0-12-811743-9	PROG MOL BIOL TRANSL	Prog. Molec. Biol. Transl. Sci.		2017	149
J	Zhang, ZQ; Gao, L; Ke, MY; Gao, Z; Tu, TL; Huang, LM; Chen, JM; Guan, YF; Huang, X; Chen, X				Zhang, Zhongqin; Gao, Le; Ke, Meiyu; Gao, Zhen; Tu, Tianli; Huang, Laimei; Chen, Jiaomei; Guan, Yuefeng; Huang, Xi; Chen, Xu			GmPIN1-mediated auxin asymmetry regulates leaf petiole angle and plant architecture in soybean	JOURNAL OF INTEGRATIVE PLANT BIOLOGY			English	Article						auxin; flavonoid; GmPIN1; petiole angle; soybean	PROTEIN LOCALIZATION; HYPONASTIC GROWTH; ARABIDOPSIS; TRANSPORT; GRAVITROPISM; EXPRESSION; FLAVONOIDS; BIOSYNTHESIS; TRAFFICKING; INCLINATION	Crop breeding during the Green Revolution resulted in high yields largely due to the creation of plants with semi-dwarf architectures that could tolerate high-density planting. Although semi-dwarf varieties have been developed in rice, wheat and maize, none was reported in soybean (Glycine max), and few genes controlling plant architecture have been characterized in soybean. Here, we demonstrate …	[Zhang, Zhongqin] Fujian Agr & Forestry Univ, Coll Agr, Minist Educ Genet Breeding & Multiple Utilizat Cr, Key Lab, Fuzhou 350002, Peoples R China; [Zhang, Zhongqin; Ke, Meiyu; Gao, Zhen; Tu, Tianli; Huang, Laimei; Chen, Jiaomei; Guan, Yuefeng; Chen, Xu] Fujian Agr & Forestry Univ, Hort Plant Biol & Metabol Ctr, Haixia Inst Sci & Technol, Fuzhou 350002, Peoples R China; [Gao, Le] Beijing Vocat Co…	Fujian Agriculture & Forestry University; Fujian Agriculture & Forestry University; Fujian Agriculture & Forestry University; Xiamen University	Chen, X (corresponding author), Fujian Agr & Forestry Univ, Hort Plant Biol & Metabol Ctr, Haixia Inst Sci & Technol, Fuzhou 350002, Peoples R China.	chenxu@fafu.edu.cn	关, 跃峰/HOA-5211-2023; 张, 中钦/GQI-3839-2022	关, 跃峰/0000-0002-1436-3828; 张, 中钦/0000-0001-8790-9900; Huang, Xi/0000-0002-1898-6918; Ke, Meiyu/0000-0001-9472-1674; Gao, Le/0000-0003-4852-8894; chen, jiaomei/0000-0003-0839-9178; Tu, Tianli/0000-0002-2148-5188	National Key Research and Development Program of China [2017YFA0506100]; Major Program of Natural Science Foundation in Fujian Province [2021J02011]; Training Program for Excellent Young Scholars of Fujian Agriculture and Forestry University [KSYLX011]; National Natural Science Foundation of China [31900213, 32001571]; Natural Science Foundation of Fujian [2019J01420]; Distinguished Young Scholar…	National Key Research and Development Program of China; Major Program of Natural Science Foundation in Fujian Province; Training Program for Excellent Young Scholars of Fujian Agriculture and Forestry University; National Natural Science Foundation of China(National Natural Science Foundation of China (NSFC)); Natural Science Foundation of Fujian(Natural Science Foundation of Fujian Province); Di…	We thank Hong Liao for the donation of soybean seeds of Williams 82 and Huachun6, Xiaomin Yu and Ruimei Wu for assistance on metabolites detection, Zhongquan Lin for microscopy assistance. This work was supported by the National Key Research and Development Program of China (2017YFA0506100), Major Program of Natural Science Foundation in Fujian Province (2021J02011), and Training Program for Exce…		48	15	15	38	75	WILEY	HOBOKEN	111 RIVER ST, HOBOKEN 07030-5774, NJ USA	1672-9072	1744-7909		J INTEGR PLANT BIOL	J. Integr. Plant Biol.	JUL	2022	64	7
J	Ma, JJ; Yang, SX; Wang, DM; Tang, KQ; Feng, XX; Feng, XZ				Ma, Jingjing; Yang, Suxin; Wang, Dongmei; Tang, Kuanqiang; Feng, Xing Xing; Feng, Xian Zhong			Genetic Mapping of a Light-Dependent Lesion Mimic Mutant Reveals the Function of Coproporphyrinogen III Oxidase Homolog in Soybean	FRONTIERS IN PLANT SCIENCE			English	Article						Glycine max; lesion mimic mutant 2; tetrapyrrole biosynthesis; coproporphyrinogen III oxidase; pathogen resistance	SYSTEMIC ACQUIRED-RESISTANCE; PROGRAMMED CELL-DEATH; TRANSCRIPTION FACTOR; ELECTRON-TRANSPORT; SALICYLIC-ACID; DEFENSE; ARABIDOPSIS; EXPRESSION; INFECTION; PROTEINS	Lesion mimic mutants provide ideal genetic materials for elucidating the molecular mechanism of cell death and disease resistance. Here, we isolated a Glycine max lesion mimic mutant 2-1 (Gmlmm2-1), which displayed a light-dependent cell death phenotype. Map-based cloning revealed that GmLMM2 encods a coproporphyrinogen III oxidase and participates in tetrapyrrole biosynthesis. Knockout of GmLMM2…	[Ma, Jingjing; Yang, Suxin; Wang, Dongmei; Tang, Kuanqiang; Feng, Xing Xing; Feng, Xian Zhong] Chinese Acad Sci, Key Lab Soybean Mol Design Breeding, Northeast Inst Geog & Agroecol, Innovat Acad Seed Design, Changchun, Peoples R China; [Ma, Jingjing; Wang, Dongmei; Tang, Kuanqiang; Feng, Xing Xing] Univ Chinese Acad Sci, Beijing, Peoples R China	Chinese Academy of Sciences; Northeast Institute of Geography & Agroecology, CAS; Chinese Academy of Sciences; University of Chinese Academy of Sciences, CAS	Yang, SX; Feng, XZ (corresponding author), Chinese Acad Sci, Key Lab Soybean Mol Design Breeding, Northeast Inst Geog & Agroecol, Innovat Acad Seed Design, Changchun, Peoples R China.	yangsuxin@iga.ac.cn; fengxianzhong@neigae.ac.cn	Feng, Xianzhong/AAF-4760-2020	feng, xian zhong/0000-0002-7129-3731; Yang, Suxin/0000-0001-8673-9428	National Key RD Project [2016YFD0101900]; Ministry of Science and Technology of China [31971901, 31571692]; National Natural Science Foundation of China; Strategic Priority Research Program of the Chinese Academy of Sciences [XDA0801010502]	National Key RD Project; Ministry of Science and Technology of China(Ministry of Science and Technology, China); National Natural Science Foundation of China(National Natural Science Foundation of China (NSFC)); Strategic Priority Research Program of the Chinese Academy of Sciences(Chinese Academy of Sciences)	This work was supported by a National Key R&D Project (Grant nos. 2016YFD0101900) from the Ministry of Science and Technology of China; by Programs (Grant nos. 31971901 and 31571692) from the National Natural Science Foundation of China, and by the Strategic Priority Research Program of the Chinese Academy of Sciences (Grant no. XDA0801010502).		64	10	11	5	21	FRONTIERS MEDIA SA	LAUSANNE	AVENUE DU TRIBUNAL FEDERAL 34, LAUSANNE, CH-1015, SWITZERLAND	1664-462X			FRONT PLANT SCI	Front. Plant Sci.	MAY 8	2020	11
J	Zhang, MH; Cao, JF; Zhang, TX; Xu, T; Yang, LY; Li, XY; Ji, FD; Gao, YX; Ali, S; Zhang, QZ; Zhu, JH; Xie, LA				Zhang, Minghui; Cao, Junfeng; Zhang, Tianxu; Xu, Tao; Yang, Liyuan; Li, Xiaoyuan; Ji, Fengdan; Gao, Yingxue; Ali, Shahid; Zhang, Qingzhu; Zhu, Jianhua; Xie, Linan			A Putative Plasma Membrane Na+/H+ Antiporter GmSOS1 Is Critical for Salt Stress Tolerance in Glycine max	FRONTIERS IN PLANT SCIENCE			English	Article						GmSOS1; soybean; Na+ efflux; salt tolerance; breeding	SENSITIVE 1 SOS1; ORYZA-SATIVA L.; SALINITY TOLERANCE; PROTEIN-KINASE; ENCODES; EXPRESSION	Soybean (Glycine max) is a staple crop and a major source of vegetable protein and vegetable oil. The growth of soybean is dramatically inhibited by salt stress, especially by the excessive toxic Na+. Salt Overly Sensitive 1 (SOS1) is the only extensively characterized Na+ efflux transporter in multiple plant species so far. However, the role of GmSOS1 in soybean salt stress responses remains unc…	[Zhang, Minghui; Cao, Junfeng; Yang, Liyuan; Li, Xiaoyuan; Ji, Fengdan; Ali, Shahid; Xie, Linan] Northeast Forestry Univ, Coll Life Sci, Key Lab Saline Alkali Vegetat Ecol Restorat, Minist Educ, Harbin, Peoples R China; [Zhang, Tianxu; Zhang, Qingzhu] Northeast Forestry Univ, State Key Lab Tree Genet & Breeding, Harbin, Peoples R China; [Zhang, Tianxu; Ali, Shahid; Zhang, Qingzhu] Northeast Fores…	Northeast Forestry University - China; Northeast Forestry University - China; Northeast Forestry University - China; Northeast Forestry University - China; Chinese Academy of Sciences; Shanghai Institutes for Biological Sciences, CAS; Chinese Academy of Sciences; University System of Maryland; University of Maryland College Park	Xie, LA (corresponding author), Northeast Forestry Univ, Coll Life Sci, Key Lab Saline Alkali Vegetat Ecol Restorat, Minist Educ, Harbin, Peoples R China.;Zhu, JH (corresponding author), Univ Maryland, Dept Plant Sci & Landscape Architecture, College Pk, MD 20742 USA.	jhzhu@umd.edu; linanxie@nefu.edu.cn	Gao, Yingxue/AAI-6918-2021		National Natural Science Foundation of China [31801444]; Heilongjiang Provincial Natural Science Foundation of China [LH2021C005]; Heilongjiang postdoctoral Fund [LBH-Z14009]; National Non-Profit Institute Research Grant of the Chinese Academy of Forestry [CAFYBB2019ZY003]; Fundamental Research Funds for the Central Universities [2572020DP01]	National Natural Science Foundation of China(National Natural Science Foundation of China (NSFC)); Heilongjiang Provincial Natural Science Foundation of China(Natural Science Foundation of Heilongjiang Province); Heilongjiang postdoctoral Fund; National Non-Profit Institute Research Grant of the Chinese Academy of Forestry; Fundamental Research Funds for the Central Universities(Fundamental Resea…	This work was supported by the National Natural Science Foundation of China (31801444), Heilongjiang Provincial Natural Science Foundation of China (LH2021C005), Heilongjiang postdoctoral Fund (LBH-Z14009), the National Non-Profit Institute Research Grant of the Chinese Academy of Forestry (CAFYBB2019ZY003), and the Fundamental Research Funds for the Central Universities (2572020DP01).		60	8	8	7	12	FRONTIERS MEDIA SA	LAUSANNE	AVENUE DU TRIBUNAL FEDERAL 34, LAUSANNE, CH-1015, SWITZERLAND	1664-462X			FRONT PLANT SCI	Front. Plant Sci.	MAY 16	2022	13
J	Wang, LS; Lin, C; Li, BH; Su, T; Li, SC; Li, HY; He, FL; Gou, CJ; Chen, Z; Wang, YA; Qin, J; Liu, BH; Kong, FJ; Yue, L; Lu, SJ; Fang, C				Wang, Lingshuang; Lin, Chun; Li, Bohui; Su, Tong; Li, Shichen; Li, Haiyang; He, Fanglei; Gou, Chuanjie; Chen, Zheng; Wang, Yanan; Qin, Jun; Liu, Baohui; Kong, Fanjiang; Yue, Lin; Lu, Sijia; Fang, Chao			Two soybean homologues of TERMINAL FLOWER 1 control flowering time under long day conditions	CROP JOURNAL			English	Article						Soybean; TFL1c; TFL1d; Flowering time	MAP-BASED CLONING; MATURITY LOCUS; GROWTH HABIT; GENE DUPLICATION; SEED NUMBER; EVOLUTION; DETERMINATE; ADAPTATION; PROTEINS; YIELD	Flowering time is a key agronomic trait that directly affect the adaptation and yield of soybean. After whole genome duplications, about 75% of genes being represented by multiple copies in soybean. There are four TERMINAL FLOWER 1 (TFL1) genes in soybean, and the TFL1b (Dt1) has been characterized as the determinant of stem growth habit. The function of other TFL1 homologs in soybean is still un…	[Wang, Lingshuang; Li, Bohui; Su, Tong; Li, Shichen; Gou, Chuanjie; Chen, Zheng; Wang, Yanan; Liu, Baohui; Kong, Fanjiang; Yue, Lin; Lu, Sijia; Fang, Chao] Guangzhou Univ, Sch Life Sci, Innovat Ctr Mol Genet & Evolut, Guangdong Key Lab Plant Adaptat & Mol Design,Guang, Guangzhou 510006, Guangdong, Peoples R China; [Lin, Chun; He, Fanglei] Yunnan Agr Univ, Coll Agr & Biotechnol, Kunming 650201, Yu…	Guangzhou University; Yunnan Agricultural University; Nanjing Agricultural University; Hebei Academy of Agricultural & Forestry Sciences	Yue, L; Lu, SJ; Fang, C (corresponding author), Guangzhou Univ, Sch Life Sci, Innovat Ctr Mol Genet & Evolut, Guangdong Key Lab Plant Adaptat & Mol Design,Guang, Guangzhou 510006, Guangdong, Peoples R China.	yuelin@gzhu.edu.cn; lusijia@gzhu.edu.cn; fangchao@gzhu.edu.cn			National Natural Science Foundation of China [32022062, 32001503]; Science and Technology Innovation Team of Soybean Modern Seed Industry in Hebei [21326313D]	National Natural Science Foundation of China(National Natural Science Foundation of China (NSFC)); Science and Technology Innovation Team of Soybean Modern Seed Industry in Hebei	This work was supported by the National Natural Science Foundation of China (32022062, 32001503) and the Science and Technology Innovation Team of Soybean Modern Seed Industry in Hebei (21326313D).		45	0	0	2	2	KEAI PUBLISHING LTD	BEIJING	16 DONGHUANGCHENGGEN NORTH ST, Building 5, Room 411, BEIJING, DONGCHENG DISTRICT 100009, PEOPLES R CHINA	2095-5421	2214-5141		CROP J	Crop J.	JUN	2023	11	3
J	Xu, HY; Li, YJ; Zhang, KF; Li, MJ; Fu, SY; Tian, YZ; Qin, TF; Li, XX; Zhong, YJ; Liao, H				Xu, Hanyu; Li, Yanjun; Zhang, Kefei; Li, Mingjia; Fu, Siyuan; Tian, Yingzhe; Qin, Tongfei; Li, Xinxin; Zhong, Yongjia; Liao, Hong			miR169c-NFYA-C-ENOD40 modulates nitrogen inhibitory effects in soybean nodulation	NEW PHYTOLOGIST			English	Article						nodulation; nitrogen inhibitory effect; NFYA; microRNA; soybean	MEDICAGO-TRUNCATULA; TRANSCRIPTION FACTOR; NODULE DEVELOPMENT; ROOT-SYSTEM; NITRATE INHIBITION; EXPRESSION; FIXATION; GROWTH; GENE; INFECTION	Legume crops contribute a great portion of clean nitrogen (N) to agro-ecosystems through symbiotic N-2 fixation in the nodule; however, the nodulation is always inhibited by high N availability which is known as the N inhibitory effect through largely unknown mechanisms. We functionally investigated miR169c-GmNFYA-C-GmENOD40 under multiple N conditions in soybean (Glycine max) (ENOD, Early Noduli…	[Xu, Hanyu; Li, Yanjun; Zhang, Kefei; Li, Mingjia; Fu, Siyuan; Tian, Yingzhe; Qin, Tongfei; Li, Xinxin; Zhong, Yongjia; Liao, Hong] Fujian Agr & Forestry Univ, Coll Resources & Environm, Root Biol Ctr, Fuzhou 350002, Peoples R China	Fujian Agriculture & Forestry University	Zhong, YJ (corresponding author), Fujian Agr & Forestry Univ, Coll Resources & Environm, Root Biol Ctr, Fuzhou 350002, Peoples R China.	YongjiaZhong@fafu.edu.cn		Zhong, Yongjia/0000-0002-5211-0602	K + S Group scholarship from the International Magnesium Institute; National Natural Science Foundation of China [31830083]	K + S Group scholarship from the International Magnesium Institute; National Natural Science Foundation of China(National Natural Science Foundation of China (NSFC))	We would like to thank Wenjing Ma, Lei Zheng and Ran Liu for help with plant growth, sampling and counting of nodules. We also thank Yuefeng Guan for kindly providing the CRISPR-cas9 vector for gene knockouts and Dr Song for help with generating stable transgenic soybean plants. We also thank Thomas Walk, Xiangdong Fu, Yang Bai, Changxun Fang and Leon Kochian for the valuable suggestions and comm…		78	31	35	21	110	WILEY	HOBOKEN	111 RIVER ST, HOBOKEN 07030-5774, NJ USA	0028-646X	1469-8137		NEW PHYTOL	New Phytol.	MAR	2021	229	6
J	Tan, XW; Hu, YY; Jia, YL; Hou, XY; Xu, Q; Han, C; Wang, QQ				Tan, Xinwei; Hu, Yuyao; Jia, Yuli; Hou, Xiaoyuan; Xu, Qian; Han, Chao; Wang, Qunqing			A Conserved Glycoside Hydrolase Family 7 Cellobiohydrolase PsGH7a ofPhytophthora sojaeIs Required for Full Virulence on Soybean	FRONTIERS IN MICROBIOLOGY			English	Article						Phytophthora sojae; glycoside hydrolase 7; virulence; soybean; cellobiohydrolase	GENOME SEQUENCE; PLANT IMMUNITY; FUNGAL; CELLULASE; INSIGHTS; GENE; HYDROLYSIS; DISRUPTION; PROTEINS; DISEASE	Phytopathogens deploy glycoside hydrolases (GHs) to disintegrate plant cell walls for nutrition and invasion. However, the pathogenic mechanisms of the majority of GHs in virulence remain unknown, especially in oomycetes. In this study, aPhytophthora sojaegene encodes a GH7 family cellobiohydrolase, namedPsGH7a, was identified.PsGH7awas highly induced during the cyst germination and infection sta…	[Tan, Xinwei; Hu, Yuyao; Jia, Yuli; Hou, Xiaoyuan; Han, Chao; Wang, Qunqing] Shandong Agr Univ, Shandong Prov Key Lab Agr Microbiol, Dept Plant Pathol, Coll Plant Protect, Tai An, Shandong, Peoples R China; [Xu, Qian] Shandong Agr Univ, State Key Lab Crop Biol, Tai An, Shandong, Peoples R China	Shandong Agricultural University; Shandong Agricultural University	Han, C; Wang, QQ (corresponding author), Shandong Agr Univ, Shandong Prov Key Lab Agr Microbiol, Dept Plant Pathol, Coll Plant Protect, Tai An, Shandong, Peoples R China.	hanch87@163.com; wangqunqing@163.com	Wang, Qunqing/AAH-2470-2021; Qunqing, Wang/AAY-3454-2021	Wang, Qunqing/0000-0002-3424-8018;	National Natural Science Foundation of China [31671985, 31972249]; Key R&D projects in Shandong Province [2019GNC106060, 2019JZZY020608]; Natural Science Foundation of Shandong Province [ZR2018BC014]	National Natural Science Foundation of China(National Natural Science Foundation of China (NSFC)); Key R&D projects in Shandong Province; Natural Science Foundation of Shandong Province(Natural Science Foundation of Shandong Province)	This work was supported by grants from the National Natural Science Foundation of China (31671985 and 31972249), Key R&D projects in Shandong Province (2019GNC106060 and 2019JZZY020608) and Natural Science Foundation of Shandong Province (ZR2018BC014).		59	9	12	9	14	FRONTIERS MEDIA SA	LAUSANNE	AVENUE DU TRIBUNAL FEDERAL 34, LAUSANNE, CH-1015, SWITZERLAND	1664-302X			FRONT MICROBIOL	Front. Microbiol.	JUL 2	2020	11
J	Hu, DZ; Li, X; Yang, ZY; Liu, SL; Hao, DR; Chao, MN; Zhang, JY; Yang, H; Su, XY; Jiang, MY; Lu, SQ; Zhang, D; Wang, L; Kan, GZ; Wang, H; Cheng, H; Wang, J; Huang, F; Tian, ZX; Yu, DY				Hu, Dezhou; Li, Xiao; Yang, Zhongyi; Liu, Shulin; Hao, Derong; Chao, Maoni; Zhang, Jinyu; Yang, Hui; Su, Xiaoyue; Jiang, Mingyue; Lu, Shaoqi; Zhang, Dan; Wang, Li; Kan, Guizhen; Wang, Hui; Cheng, Hao; Wang, Jiao; Huang, Fang; Tian, Zhixi; Yu, Deyue			Downregulation of a gibberellin 3 beta-hydroxylase enhances photosynthesis and increases seed yield in soybean	NEW PHYTOLOGIST			English	Article						gibberellin; GmGA3ox1; haplotype; photosynthesis; Rubisco activase; seed weight; seed yield; soybean	GREEN-REVOLUTION; RUBISCO ACTIVASE; NATURAL VARIATION; AGRONOMIC TRAITS; GENE; EXPRESSION; SIZE; ASSOCIATION; GROWTH; TRANSFORMATION	Seed yield, determined mainly by seed numbers and seed weight, is the primary target of soybean breeding. Identifying the genes underlying yield-related traits is of great significance. Through joint linkage mapping and a genome-wide association study for 100-seed weight, we cloned GmGA3ox1, a gene encoding gibberellin 3 beta-hydroxylase, which is the key enzyme in the gibberellin synthesis pathw…	[Hu, Dezhou; Li, Xiao; Yang, Zhongyi; Chao, Maoni; Zhang, Jinyu; Yang, Hui; Su, Xiaoyue; Jiang, Mingyue; Lu, Shaoqi; Wang, Li; Kan, Guizhen; Wang, Hui; Cheng, Hao; Wang, Jiao; Huang, Fang; Yu, Deyue] Nanjing Agr Univ, Jiangsu Collaborat Innovat Ctr Modern Crop Prod, Natl Ctr Soybean Improvement, Natl Key Lab Crop Genet & Germplasm Enhancement, Nanjing 210095, Peoples R China; [Liu, Shulin; Tian, …	Nanjing Agricultural University; Chinese Academy of Sciences; Institute of Genetics & Developmental Biology, CAS; Jiangsu Academy of Agricultural Sciences; Henan Institute of Science & Technology; Guangzhou University; Henan Agricultural University	Huang, F; Yu, DY (corresponding author), Nanjing Agr Univ, Jiangsu Collaborat Innovat Ctr Modern Crop Prod, Natl Ctr Soybean Improvement, Natl Key Lab Crop Genet & Germplasm Enhancement, Nanjing 210095, Peoples R China.;Tian, ZX (corresponding author), Chinese Acad Sci, Inst Genet & Dev Biol, Beijing 100101, Peoples R China.	fhuang@njau.edu.cn; zxtian@genetics.ac.cn; dyyu@njau.edu.cn			National Key Research and Development Program of China [2021YFF1001204]; National Natural Science Foundation of China [32090065, 31871649, 32072080, 32101742]; Horizon 2020 of European Union [727312]; China Postdoctoral Science Foundation [2021M691619]; Bioinformatics Center of Nanjing Agricultural University	National Key Research and Development Program of China; National Natural Science Foundation of China(National Natural Science Foundation of China (NSFC)); Horizon 2020 of European Union; China Postdoctoral Science Foundation(China Postdoctoral Science Foundation); Bioinformatics Center of Nanjing Agricultural University	This study was supported in part by the National Key Research and Development Program of China (2021YFF1001204), the National Natural Science Foundation of China (32090065, 31871649, 32072080, 32101742), the Horizon 2020 of European Union (727312), the China Postdoctoral Science Foundation (2021M691619) and the Bioinformatics Center of Nanjing Agricultural University. We are very grateful to the …		62	14	15	22	78	WILEY	HOBOKEN	111 RIVER ST, HOBOKEN 07030-5774, NJ USA	0028-646X	1469-8137		NEW PHYTOL	New Phytol.	JUL	2022	235	2
S	Wang, LL; Wang, LX; Zhou, Y; Duanmu, DQ		Weeks, DP; Yang, B		Wang, Longlong; Wang, Longxiang; Zhou, Yu; Duanmu, Deqiang			Use of CRISPR/Cas9 for Symbiotic Nitrogen Fixation Research in Legumes	GENE EDITING IN PLANTS	Progress in Molecular Biology and Translational Science		English	Review; Book Chapter							DEPENDENT PROTEIN-KINASE; SOYBEAN GLYCINE-MAX; RECEPTOR-LIKE KINASE; LOTUS-JAPONICUS NODULATION; ZINC-FINGER NUCLEASES; MEDICAGO-TRUNCATULA; NODULE DEVELOPMENT; TARGETED MUTAGENESIS; TRANSCRIPTION FACTOR; ROOT-NODULES	Nitrogen-fixing rhizobia have established a symbiotic relationship with the legume family through more than 60 million years of evolution. Hundreds of legume host genes are involved in the SNF (symbiotic nitrogen fixation) process, such as recognition of the bacterial partners, nodulation signaling and nodule development, maintenance of highly efficient nitrogen fixation within nodules, regulatio…	[Wang, Longlong; Wang, Longxiang; Zhou, Yu; Duanmu, Deqiang] Huazhong Agr Univ, Coll Life Sci & Technol, State Key Lab Agr Microbiol, Wuhan, Hubei, Peoples R China	Huazhong Agricultural University	Duanmu, DQ (corresponding author), Huazhong Agr Univ, Coll Life Sci & Technol, State Key Lab Agr Microbiol, Wuhan, Hubei, Peoples R China.	duanmu@mail.hzau.edu.cn	Duanmu, Deqiang/AAZ-6909-2020	Duanmu, Deqiang/0000-0002-9365-362X; Wang, Longlong/0000-0003-0537-2711					148	15	15	4	75	ELSEVIER ACADEMIC PRESS INC	SAN DIEGO	525 B STREET, SUITE 1900, SAN DIEGO, CA 92101-4495 USA	1877-1173		978-0-12-811744-6; 978-0-12-811743-9	PROG MOL BIOL TRANSL	Prog. Molec. Biol. Transl. Sci.		2017	149
J	Zhang, YZ; Li, GL; Hu, SW; Liu, JF; Jiang, YS; Liu, SY; Guan, SY; Qu, J; Yao, D; Shi, AD; Liu, YX				Zhang, Yuzhe; Li, Guanglong; Hu, Shaowang; Liu, Jinfeng; Jiang, Yushi; Liu, Siyan; Guan, Shuyan; Qu, Jing; Yao, Dan; Shi, Andi; Liu, Yixuan			Cloning and Drought Resistance Analysis of Soybean GmHsps_p23-like Gene	PHYTON-INTERNATIONAL JOURNAL OF EXPERIMENTAL BOTANY			English	Article						Soybean; small heat shock protein; CRISPR/Cas9; drought resistance	HEAT; TOLERANCE	Soybean (Glycine max (L.) Merr.) is an important cultivated crop, which requires much water during its growth, and drought seriously affects soybean yields. Studies have shown that the expression of small heat shock proteins can enhance drought resistance, cold resistance and salt resistance of plants. In this experiment, soybean GmHsps_p23-like gene was successfully cloned by RT-PCR, the protein…	[Zhang, Yuzhe; Li, Guanglong; Hu, Shaowang; Liu, Jinfeng; Jiang, Yushi; Yao, Dan; Shi, Andi; Liu, Yixuan] Jilin Agr Univ, Coll Life Sci, Changchun 130118, Peoples R China; [Liu, Siyan; Guan, Shuyan; Qu, Jing] Jilin Agr Univ, Coll Agron, Changchun 130118, Peoples R China	Jilin Agricultural University; Jilin Agricultural University	Liu, SY; Guan, SY (corresponding author), Jilin Agr Univ, Coll Agron, Changchun 130118, Peoples R China.	siyan_2001@163.com; guanshuyan@jlau.edu.cn	Jiang, Yushi/GPL-6078-2022; liu, yan si/HHC-5716-2022		Jilin Province Education Department Science and Technology Research Project [JJKH20210350KJ]; Jilin Province Science and Technology Guidance Program Project [20200402023NC]; Jilin Provincial Natural Science Foundation Project [20200201027JC]; Innovation and Entrepreneurship Training Program for College Students in Jilin Province [2021]	Jilin Province Education Department Science and Technology Research Project; Jilin Province Science and Technology Guidance Program Project; Jilin Provincial Natural Science Foundation Project; Innovation and Entrepreneurship Training Program for College Students in Jilin Province [2021]	The research was jointly funded by Jilin Province Education Department Science and Technology Research Project [JJKH20210350KJ] , Jilin Province Science and Technology Guidance Program Project [20200402023NC] , Jilin Provincial Natural Science Foundation Project [20200201027JC] and Innovation and Entrepreneurship Training Program for College Students in Jilin Province [2021] .		22	0	0	5	20	TECH SCIENCE PRESS	HENDERSON	871 CORONADO CENTER DR, SUTE 200, HENDERSON, NV 89052 USA	0031-9457	1851-5657		PHYTON-INT J EXP BOT	Phyton-Int. J. Exp. Bot.		2022	91	6
J	Ochola, S; Huang, J; Ali, H; Shu, HD; Shen, DY; Qiu, M; Wang, LY; Li, X; Chen, H; Kange, A; Qutob, D; Dong, SM				Ochola, Sylvans; Huang, Jie; Ali, Haider; Shu, Haidong; Shen, Danyu; Qiu, Min; Wang, Liyuan; Li, Xi; Chen, Han; Kange, Alex; Qutob, Dinah; Dong, Suomeng			Editing of an effector gene promoter sequence impacts plant-Phytophthora interaction	JOURNAL OF INTEGRATIVE PLANT BIOLOGY			English	Article							DISEASE RESISTANCE; SOYBEAN PLANTS; CATHEPSIN-D; SOJAE; EXPRESSION; INFECTION; TRANSCRIPTION; COEVOLUTION; AVIRULENCE	Pathogen avirulence (Avr) effectors interplay with corresponding plant resistance (R) proteins and activate robust plant immune responses. Although the expression pattern of Avr genes has been tied to their functions for a long time, it is still not clear how Avr gene expression patterns impact plant-microbe interactions. Here, we selected PsAvr3b, which shows a typical effector gene expression p…	[Ochola, Sylvans; Huang, Jie; Ali, Haider; Shu, Haidong; Shen, Danyu; Qiu, Min; Wang, Liyuan; Li, Xi; Chen, Han; Kange, Alex; Dong, Suomeng] Nanjing Agr Univ, Dept Plant Pathol, Nanjing 210095, Jiangsu, Peoples R China; [Huang, Jie; Shen, Danyu; Dong, Suomeng] Minist Educ, Key Lab Integrated Management Crop Dis & Pests, Nanjing 210095, Jiangsu, Peoples R China; [Qutob, Dinah] Walsh Univ, Dept Mat…	Nanjing Agricultural University; Walsh University	Dong, SM (corresponding author), Nanjing Agr Univ, Dept Plant Pathol, Nanjing 210095, Jiangsu, Peoples R China.;Dong, SM (corresponding author), Minist Educ, Key Lab Integrated Management Crop Dis & Pests, Nanjing 210095, Jiangsu, Peoples R China.	smdong@njau.edu.cn	ALI, HAIDER/IRZ-0958-2023	Machio Kange, Alex/0000-0002-0331-9127	National Natural Science Foundation of China [31772144, 31721004]	National Natural Science Foundation of China(National Natural Science Foundation of China (NSFC))	The technical help accorded to the authors by other members of the laboratory who are not listed as authors in this paper is hereby acknowledged and highly appreciated. We appreciate Professor Brett Tyler (Oregon State University) and Professor Francine Gover (Wageningen University & Research) for helpful comments. This work is supported by the National Natural Science Foundation of China (317721…		61	11	11	3	26	WILEY	HOBOKEN	111 RIVER ST, HOBOKEN 07030-5774, NJ USA	1672-9072	1744-7909		J INTEGR PLANT BIOL	J. Integr. Plant Biol.	MAR	2020	62	3
J	Liu, SY; Liu, JF; Zhang, YZ; Jiang, YS; Hu, SW; Shi, AD; Cong, QY; Guan, SY; Qu, J; Dan, Y				Liu, Siyan; Liu, Jinfeng; Zhang, Yuzhe; Jiang, Yushi; Hu, Shaowang; Shi, Andi; Cong, Qiyao; Guan, Shuyan; Qu, Jing; Dan, Yao			Cloning of the Soybean sHSP26 Gene and Analysis of Its Drought Resistance	PHYTON-INTERNATIONAL JOURNAL OF EXPERIMENTAL BOTANY			English	Article						Soybean; ovary differentially expressed genes; sHSP26 gene; new drought-resistant	SHOCK; IDENTIFICATION; PROTEIN; STRESS	Exploring the molecular mechanism of soybean response to drought stress, providing a basis for genetic improvement and breeding of heat-resistant varieties, relying on the transcriptome sequencing data of unpollinated ovary at the seven-leaf stage of soybean Jinong 18(JN18) and Jinong 18 mutant (JB18) soybeans, using reverse transcription, one gene in the sHSP family was cloned using PCR (RT-PCR)…	[Liu, Siyan; Liu, Jinfeng; Zhang, Yuzhe; Jiang, Yushi; Hu, Shaowang; Shi, Andi; Cong, Qiyao; Dan, Yao] Jilin Agr Univ, Coll Life Sci, Changchun 130118, Peoples R China; [Guan, Shuyan; Qu, Jing] Jilin Agr Univ, Coll Agron, Changchun 130118, Peoples R China	Jilin Agricultural University; Jilin Agricultural University	Liu, SY (corresponding author), Jilin Agr Univ, Coll Life Sci, Changchun 130118, Peoples R China.;Guan, SY (corresponding author), Jilin Agr Univ, Coll Agron, Changchun 130118, Peoples R China.	siyan_2001@163.com; guanshuyan@jlau.edu.cn	Jiang, Yushi/GPL-6078-2022; liu, yan si/HHC-5716-2022		Jilin Province Education Department Science and Technology Research Project [JJKH20210350KJ]; Jilin Province Science and Technology Guidance Program Project [20200402023NC]; Jilin Provincial Natural Science Foundation Project [20200201027JC]; Innovation and Entrepreneurship Training Program for College Students in Jilin Province	Jilin Province Education Department Science and Technology Research Project; Jilin Province Science and Technology Guidance Program Project; Jilin Provincial Natural Science Foundation Project; Innovation and Entrepreneurship Training Program for College Students in Jilin Province	The research was jointly funded by the Jilin Province Education Department Science and Technology Research Project [JJKH20210350KJ], the Jilin Province Science and Technology Guidance Program Project [20200402023NC], the Jilin Provincial Natural Science Foundation Project [20200201027JC] and the Innovation and Entrepreneurship Training Program for College Students in Jilin Province [2021].		25	2	2	6	20	TECH SCIENCE PRESS	HENDERSON	871 CORONADO CENTER DR, SUTE 200, HENDERSON, NV 89052 USA	0031-9457	1851-5657		PHYTON-INT J EXP BOT	Phyton-Int. J. Exp. Bot.		2022	91	7
J	Kumar, S; Liu, ZB; Sanyour-Doyel, N; Lenderts, B; Worden, A; Anand, A; Cho, HJ; Bolar, J; Harris, C; Huang, LX; Xing, AQ; Richardson, A				Kumar, Sandeep; Liu, Zhan-Bin; Sanyour-Doyel, Nathalie; Lenderts, Brian; Worden, Andrew; Anand, Ajith; Cho, Hyeon-Je; Bolar, Joy; Harris, Charlotte; Huang, Lingxia; Xing, Aiqiu; Richardson, Alexandra			Efficient gene targeting in soybean using Ochrobactrum haywardense-mediated delivery of a marker-free donor template	PLANT PHYSIOLOGY			English	Article							DOUBLE-STRAND BREAKS; HOMOLOGOUS RECOMBINATION; GENOMIC DNA; SEQUENCES; REPAIR; CRISPR/CAS; CLEAVAGE; COMPLEX; YIELD; BASE	A gene targeting (GT) method shows 2%-3.4% targeted insertion of the selectable marker-free donor in two different soybean genomic sites. Gene targeting (GT) for precise gene insertion or swap into pre-defined genomic location has been a bottleneck for expedited soybean precision breeding. We report a robust selectable marker-free GT system in soybean, one of the most economically important crops…	[Kumar, Sandeep; Liu, Zhan-Bin; Sanyour-Doyel, Nathalie; Lenderts, Brian; Worden, Andrew; Anand, Ajith; Cho, Hyeon-Je; Bolar, Joy; Harris, Charlotte; Huang, Lingxia; Xing, Aiqiu; Richardson, Alexandra] Corteva Agrisci, Johnston, IA 50131 USA		Kumar, S (corresponding author), Corteva Agrisci, Johnston, IA 50131 USA.	sandeep.kumar@corteva.com	Cho, Hyeon-Je/GRO-4494-2022	Kumar, Sandeep/0000-0001-8614-9700; Cho, Hyeon-Je/0000-0002-3399-7420; LIU, ZHAN-BIN/0000-0001-9654-0092					54	5	5	5	18	OXFORD UNIV PRESS INC	CARY	JOURNALS DEPT, 2001 EVANS RD, CARY, NC 27513 USA	0032-0889	1532-2548		PLANT PHYSIOL	Plant Physiol.	JUN 1	2022	189	2
J	Shen, B; Schmidt, MA; Collet, KH; Liu, ZB; Coy, M; Abbitt, S; Molloy, L; Frank, M; Everard, JD; Booth, R; Samadar, PP; He, YH; Kinney, A; Herman, EM				Shen, Bo; Schmidt, Monica A.; Collet, Kristin Haug; Liu, Zhan-Bin; Coy, Monique; Abbitt, Shane; Molloy, Lynda; Frank, Mary; Everard, John D.; Booth, Russ; Samadar, Partha P.; He, Yonghua; Kinney, Anthony; Herman, Eliot M.			RNAi and CRISPR-Cas silencing E3-RING ubiquitin ligase AIP2 enhances soybean seed protein content	JOURNAL OF EXPERIMENTAL BOTANY			English	Article						AIP2; CRISPR-Cas; Glycine max; RNAi; seed protein; soybean; ubiquitin ligase	RING E3 LIGASE; STORAGE PROTEIN; OIL CONTENT; REGULATORY ELEMENTS; NEGATIVE REGULATOR; GENE-EXPRESSION; ARABIDOPSIS; ABI3; TRANSCRIPTION; ACCUMULATION	The majority of plant protein in the world's food supply is derived from soybean (Glycine max). Soybean is a key protein source for global animal feed and is incorporated into plant-based foods for people, including meat alternatives. Soybean protein content is genetically variable and is usually inversely related to seed oil content. ABI3-interacting protein 2 (AIP2) is an E3-RING ubiquitin liga…	[Shen, Bo; Collet, Kristin Haug; Liu, Zhan-Bin; Coy, Monique; Abbitt, Shane; Molloy, Lynda; Frank, Mary; Everard, John D.; Booth, Russ; Kinney, Anthony] Corteva Agrisci, 7250 NW 62nd Ave,POB 552, Johnston, IA 50131 USA; [Schmidt, Monica A.; Samadar, Partha P.; He, Yonghua; Herman, Eliot M.] Univ Arizona, Sch Plant Sci, 1657 E Helen St, Tucson, AZ 85721 USA; [Schmidt, Monica A.; Samadar, Partha P.…	University of Arizona; University of Arizona	Herman, EM (corresponding author), Univ Arizona, Sch Plant Sci, 1657 E Helen St, Tucson, AZ 85721 USA.;Herman, EM (corresponding author), Univ Arizona, Bio5 Inst, 1657 E Helen St, Tucson, AZ 85721 USA.	emherman@email.arizona.edu		Herman, Eliot/0000-0001-9398-0316	United Soybean Board [1256]	United Soybean Board	This project was funded by the United Soybean Board project no. 1256, Genetic Reprogramming of Seed Composition.		67	1	1	14	25	OXFORD UNIV PRESS	OXFORD	GREAT CLARENDON ST, OXFORD OX2 6DP, ENGLAND	0022-0957	1460-2431		J EXP BOT	J. Exp. Bot.	DEC 8	2022	73	22
J	Qian, LL; Jin, HX; Yang, QH; Zhu, LM; Yu, XM; Fu, XJ; Zhao, M; Yuan, FJ				Qian, Linlin; Jin, Hangxia; Yang, Qinghua; Zhu, Longming; Yu, Xiaomin; Fu, Xujun; Zhao, Man; Yuan, Fengjie			A Sequence Variation in GmBADH2 Enhances Soybean Aroma and Is a Functional Marker for Improving Soybean Flavor	INTERNATIONAL JOURNAL OF MOLECULAR SCIENCES			English	Article						aromatic vegetable soybean; gene sequence comparison; HRM molecular marker; soybean breeding; CRISPR; Cas9 gene editing	PANDAN-LIKE AROMA; ALDEHYDE DEHYDROGENASE; FRAGRANT RICE; GAS-CHROMATOGRAPHY; 2-ACETYL-1-PYRROLINE; GENE; IDENTIFICATION; L.; BIOSYNTHESIS; OPTIMIZATION	The vegetable soybean (Glycine max L. Merr.) plant is commonly consumed in Southeast Asian countries because of its nutritional value and desirable taste. A pandan-like aroma is an important value-added quality trait that is rarely found in commercial vegetable soybean varieties. In this study, three novel aromatic soybean cultivars with a fragrant volatile compound were isolated. We confirmed th…	[Qian, Linlin; Jin, Hangxia; Yang, Qinghua; Zhu, Longming; Yu, Xiaomin; Fu, Xujun; Yuan, Fengjie] Zhejiang Acad Agr Sci, Hangzhou Sub Ctr Natl Soybean Improvement, Inst Crop & Nucl Technol Utilizat, Hangzhou 310021, Peoples R China; [Qian, Linlin; Yang, Qinghua] Minist Agr & Rural Affairs China, Key Lab Informat Traceabil Agr Prod, Hangzhou 310021, Peoples R China; [Qian, Linlin; Zhao, Man] Zheji…	Zhejiang Academy of Agricultural Sciences; Ministry of Agriculture & Rural Affairs; Zhejiang University of Technology; Zhejiang Academy of Agricultural Sciences	Yuan, FJ (corresponding author), Zhejiang Acad Agr Sci, Hangzhou Sub Ctr Natl Soybean Improvement, Inst Crop & Nucl Technol Utilizat, Hangzhou 310021, Peoples R China.;Yuan, FJ (corresponding author), Zhejiang Acad Agr Sci, Zhejiang Key Lab Digital Dry Land Crops, Hangzhou 310021, Peoples R China.	qianlinlin2022@163.com; jinhangxia@126.com; tsingyang2009@163.com; zlmsllzly@163.com; yuxm@zaas.ac.cn; fuxj@zaas.ac.cn; mzhao@zjut.edu.cn; fjyuanhz@126.com		Zhao, Man/0000-0003-2631-1977	Major Science and Technology Special Program for Crop Breeding in Zhejiang of China [2021C02064-5]; Natural Science Foundation of Zhejiang Province [LY18C130004]	Major Science and Technology Special Program for Crop Breeding in Zhejiang of China; Natural Science Foundation of Zhejiang Province(Natural Science Foundation of Zhejiang Province)	This study was supported financially by the Major Science and Technology Special Program for Crop Breeding in Zhejiang of China (No. 2021C02064-5 to F.Y.) and the Natural Science Foundation of Zhejiang Province (No. LY18C130004 to H.J.). The authors declare that no funds, grants, or other support were received during the preparation of this manuscript.		52	6	6	4	16	MDPI	BASEL	ST ALBAN-ANLAGE 66, CH-4052 BASEL, SWITZERLAND		1422-0067		INT J MOL SCI	Int. J. Mol. Sci.	APR	2022	23	8
J	Huang, YZ; Xuan, HD; Yang, CF; Guo, N; Wang, HT; Zhao, JM; Xing, H				Huang, Yanzhong; Xuan, Huidong; Yang, Chengfeng; Guo, Na; Wang, Haitang; Zhao, Jinming; Xing, Han			GmHsp90A2 is involved in soybean heat stress as a positive regulator	PLANT SCIENCE			English	Article						Soybean [Glycine max (L.) Merr.]; GmHsp90A2; Heat stress; Protein interactions	SHOCK PROTEINS; HIGH-TEMPERATURE; PLANT-RESPONSES; ABIOTIC STRESS; ABSCISIC-ACID; HSP90; GENE; EXPRESSION; TOLERANCE; FAMILY	Heat shock protein 90 s (Hsp90s), one of the most conserved and abundant molecular chaperones, is an essential component of the protective stress response. A previous study reported at least 12 genes in the GrnHsp9Os family in soybean and that GmHsp90A2 overexpression enhanced thermotolerance in Arabidopsis thaliana. Here, we investigate the roles of GmHsp90A2 in soybean by utilizing stable trans…	[Huang, Yanzhong; Xuan, Huidong; Yang, Chengfeng; Guo, Na; Wang, Haitang; Zhao, Jinming; Xing, Han] Nanjing Agr Univ, Natl Ctr Soybean Improvement, Key Lab Biol & Genet & Breeding Soybean,Coll Agr, Minist Agr,State Key Lab Crop Genet & Germplasm E, Nanjing 210095, Jiangsu, Peoples R China; [Huang, Yanzhong; Xuan, Huidong; Yang, Chengfeng; Guo, Na; Wang, Haitang; Zhao, Jinming; Xing, Han] Nanjing …	Ministry of Agriculture & Rural Affairs; Nanjing Agricultural University; Nanjing Agricultural University	Zhao, JM; Xing, H (corresponding author), Nanjing Agr Univ, Nanjing, Jiangsu, Peoples R China.	jmz3000@126.com; hanx@njau.edu.cn			National Key R&D Program of China [2017YFD0101500]; Genetically Modified Organisms Breeding Major Projects [2016ZX08004002]; Modern Agro-industry Technology Research System of China [CARS-04-PS10]; Program for Changjiang Scholars and Innovative Research Team in University [PCSIRT_17R55]; Jiangsu Collaborative Innovation Center for Modern Crop Production	National Key R&D Program of China; Genetically Modified Organisms Breeding Major Projects; Modern Agro-industry Technology Research System of China; Program for Changjiang Scholars and Innovative Research Team in University(Program for Changjiang Scholars & Innovative Research Team in University (PCSIRT)); Jiangsu Collaborative Innovation Center for Modern Crop Production	This work was supported by the National Key R&D Program of China (2017YFD0101500), Genetically Modified Organisms Breeding Major Projects (2016ZX08004002), the Modern Agro-industry Technology Research System of China (CARS-04-PS10), the Program for Changjiang Scholars and Innovative Research Team in University (PCSIRT_17R55) and the Jiangsu Collaborative Innovation Center for Modern Crop Producti…		55	25	29	8	65	ELSEVIER IRELAND LTD	CLARE	ELSEVIER HOUSE, BROOKVALE PLAZA, EAST PARK SHANNON, CO, CLARE, 00000, IRELAND	0168-9452			PLANT SCI	Plant Sci.	AUG	2019	285
J	Cai, YP; Wang, LW; Chen, L; Wu, TT; Liu, LP; Sun, S; Wu, CX; Yao, WW; Jiang, BJ; Yuan, S; Han, TF; Hou, WS				Cai, Yupeng; Wang, Liwei; Chen, Li; Wu, Tingting; Liu, Luping; Sun, Shi; Wu, Cunxiang; Yao, Weiwei; Jiang, Bingjun; Yuan, Shan; Han, Tianfu; Hou, Wensheng			Mutagenesis of GmFT2a and GmFT5a mediated by CRISPR/Cas9 contributes for expanding the regional adaptability of soybean	PLANT BIOTECHNOLOGY JOURNAL			English	Article						soybean; CRISPR; Cas9; GmFT2a; GmFT5a; flowering time; regional adaptability	FLOWERING-LOCUS-T; MAP-BASED CLONING; FLORAL INDUCTION; FT PROTEIN; LONG-DISTANCE; GENE; MATURITY; TIME; HOMOLOGS	Flowering time is a key agronomic trait that directly influences the successful adaptation of soybean (Glycine max) to diverse latitudes and farming systems. GmFT2a and GmFT5a have been extensively identified as flowering activators and integrators in soybean. Here, we identified two quantitative trait loci (QTLs) regions harbouring GmFT2a and GmFT5a, respectively, associated with different genet…	[Cai, Yupeng; Chen, Li; Yao, Weiwei; Hou, Wensheng] Chinese Acad Agr Sci, Natl Ctr Transgen Res Plants, Inst Crop Sci, Beijing, Peoples R China; [Cai, Yupeng; Wang, Liwei; Chen, Li; Wu, Tingting; Liu, Luping; Sun, Shi; Wu, Cunxiang; Yao, Weiwei; Jiang, Bingjun; Yuan, Shan; Han, Tianfu; Hou, Wensheng] Chinese Acad Agr Sci, Inst Crop Sci, Minist Agr, Key Lab Soybean Biol Beijing, Beijing, Peoples R…	Chinese Academy of Agricultural Sciences; Institute of Crop Sciences, CAAS; Chinese Academy of Agricultural Sciences; Institute of Crop Sciences, CAAS; Ministry of Agriculture & Rural Affairs	Hou, WS (corresponding author), Chinese Acad Agr Sci, Natl Ctr Transgen Res Plants, Inst Crop Sci, Beijing, Peoples R China.;Han, TF; Hou, WS (corresponding author), Chinese Acad Agr Sci, Inst Crop Sci, Minist Agr, Key Lab Soybean Biol Beijing, Beijing, Peoples R China.	hantianfu@caas.cn; houwensheng@caas.cn	Jiang, Bingjun/GWQ-4354-2022; LIU, LUPING/T-7934-2019		National Natural Science Foundation of China [31871644]; Major Science and Technology Projects of China [2016ZX08010-004]; Ministry of Science and Technology of China [2016YFD0100504]; CAAS (Chinese Academy of Agriculture Sciences) Agricultural Science and Technology Innovation Project	National Natural Science Foundation of China(National Natural Science Foundation of China (NSFC)); Major Science and Technology Projects of China; Ministry of Science and Technology of China(Ministry of Science and Technology, China); CAAS (Chinese Academy of Agriculture Sciences) Agricultural Science and Technology Innovation Project	This work was supported by the National Natural Science Foundation of China (31871644), the Major Science and Technology Projects of China (2016ZX08010-004), the Ministry of Science and Technology of China (2016YFD0100504) and the CAAS (Chinese Academy of Agriculture Sciences) Agricultural Science and Technology Innovation Project.		46	77	89	8	35	WILEY	HOBOKEN	111 RIVER ST, HOBOKEN 07030-5774, NJ USA	1467-7644	1467-7652		PLANT BIOTECHNOL J	Plant Biotechnol. J.	JAN	2020	18	1
J	Wang, WT; Wang, ZL; Hou, WS; Chen, L; Jiang, BJ; Ma, WY; Bai, LJ; Song, WW; Xu, CL; Han, TF; Feng, YJ; Wu, CX				Wang, Wenting; Wang, Zhili; Hou, Wensheng; Chen, Li; Jiang, Bingjun; Ma, Wenya; Bai, Lijuan; Song, Wenwen; Xu, Cailong; Han, Tianfu; Feng, Yongjun; Wu, Cunxiang			GmNMHC5 may promote nodulation via interaction with GmGAI in soybean	CROP JOURNAL			English	Article						Glycine max; GmNMHC5; GmGAI; Nodulation; GA pathway	BOX TRANSCRIPTION FACTOR; ROOT DEVELOPMENT; APETALA1-LIKE GENE; SIGNALING PATHWAY; GIBBERELLIN; RHIZOBIUM; RECEPTOR; RECOGNITION; EXPRESSION; MOLECULES	Soybean (Glycine max [L.] Merr.) is a food and oil crop whose growth and yield are influenced by root and nodule development. In the present study, GmNMHC5 was found to promote the formation of nodules in overexpressing mutants. In contrast, the number of nodules in Gmnmhc5 edited with CRISPR/Cas9 decreased sharply. In 35S:GmNMHC5 mutants, expression levels of genes involved in nodulation were si…	[Wang, Wenting; Wang, Zhili; Bai, Lijuan; Feng, Yongjun] Beijing Inst Technol, Sch Life Sci, Beijing 100081, Peoples R China; [Hou, Wensheng; Chen, Li; Jiang, Bingjun; Ma, Wenya; Song, Wenwen; Xu, Cailong; Han, Tianfu; Wu, Cunxiang] Chinese Acad Agr Sci, Inst Crop Sci, MARA Key Lab Soybean Biol Beijing, Beijing 100081, Peoples R China	Beijing Institute of Technology; Chinese Academy of Agricultural Sciences; Institute of Crop Sciences, CAAS	Feng, YJ (corresponding author), Beijing Inst Technol, Sch Life Sci, Beijing 100081, Peoples R China.;Han, TF; Wu, CX (corresponding author), Chinese Acad Agr Sci, Inst Crop Sci, MARA Key Lab Soybean Biol Beijing, Beijing 100081, Peoples R China.	hantianfu@caas.cn; fengyj@bit.edu.cn; wucunxiang@caas.cn	song, wenwen/HSI-2161-2023; Jiang, Bingjun/GWQ-4354-2022	wang, zhili/0000-0003-0709-5658	National Natural Science Foun-dation of China [31271636]; China Agriculture Research System [CARS-04]	National Natural Science Foun-dation of China(National Natural Science Foundation of China (NSFC)); China Agriculture Research System	This work was supported by the National Natural Science Foun-dation of China (31271636) and the China Agriculture Research System (CARS-04) .		38	3	3	5	20	KEAI PUBLISHING LTD	BEIJING	16 DONGHUANGCHENGGEN NORTH ST, BEIJING, DONGCHENG DISTRICT 100717, PEOPLES R CHINA	2095-5421	2214-5141		CROP J	Crop J.	FEB	2022	10	1
J	Yang, ZW; Du, H; Xing, XZ; Li, WL; Kong, YB; Li, XH; Zhang, CY				Yang, Zhanwu; Du, Hui; Xing, Xinzhu; Li, Wenlong; Kong, Youbin; Li, Xihuan; Zhang, Caiying			A small heat shock protein, GmHSP17.9, from nodule confers symbiotic nitrogen fixation and seed yield in soybean	PLANT BIOTECHNOLOGY JOURNAL			English	Article						biological nitrogen fixation; small heat shock proteins (sHSPs); soybean nodule; chaperone; sucrose synthase; yield	CHAPERONE ACTIVITY; MOLECULAR CHAPERONE; STRESS; ARABIDOPSIS; NODULATION; EXPRESSION; SYSTEM; ANTIOXIDANT	Legume-rhizobia symbiosis enables biological nitrogen fixation to improve crop production for sustainable agriculture. Small heat shock proteins (sHSPs) are involved in multiple environmental stresses and plant development processes. However, the role of sHSPs in nodule development in soybean remains largely unknown. In the present study, we identified a nodule-localized sHSP, called GmHSP17.9, i…	[Yang, Zhanwu; Du, Hui; Xing, Xinzhu; Li, Wenlong; Kong, Youbin; Li, Xihuan; Zhang, Caiying] Hebei Agr Univ, Coll Agron, Educ Minist, North China Key Lab Germplasm Resources, Baoding, Peoples R China	Hebei Agricultural University	Zhang, CY (corresponding author), Hebei Agr Univ, Coll Agron, Educ Minist, North China Key Lab Germplasm Resources, Baoding, Peoples R China.	zhangcaiying@hebau.edu.cn			Project of Hebei Province Science and Technology Support Program [17927670H, 16227516D-1]; Natural Science Foundation of Hebei Province [C2019204199]	Project of Hebei Province Science and Technology Support Program; Natural Science Foundation of Hebei Province(Natural Science Foundation of Hebei Province)	We thank Zhiying Ma professor (Hebei Agricultural University, China) for making constructive suggestions on this work and helpful comments on the manuscript. This research was funded by the Project of Hebei Province Science and Technology Support Program (17927670H and 16227516D-1) and Natural Science Foundation of Hebei Province (C2019204199).		58	8	8	11	56	WILEY	HOBOKEN	111 RIVER ST, HOBOKEN 07030-5774, NJ USA	1467-7644	1467-7652		PLANT BIOTECHNOL J	Plant Biotechnol. J.	JAN	2022	20	1
J	Si, JR; Pei, Y; Ji, PY; Zhang, X; Xu, RF; Qiao, HJ; Shen, DY; Peng, H; Dou, DL				Si, Jierui; Pei, Yong; Ji, Peiyun; Zhang, Xiong; Xu, Ruofei; Qiao, Huijun; Shen, Danyu; Peng, Hao; Dou, Daolong			PsGRASP, a Golgi Reassembly Stacking Protein in Phytophthora sojae, Is Required for Mycelial Growth, Stress Responses, and Plant Infection	FRONTIERS IN MICROBIOLOGY			English	Article						Phytophthora; GRASP; mycelial growth; ER stress; pathogenicity	UNCONVENTIONAL SECRETION; GRASP65; PHOSPHORYLATION; KINASE; ROLES; ACB1; GENE	Golgi reassembly stacking proteins (GRASPs) play important roles in Golgi structure formation, ER stress response, and unconventional secretion in eukaryotic cells. However, GRASP functions in oomycetes haven't been adequately characterized. Here, we report the identification and functional analysis of PsGRASP, a GRASP-encoding gene from the soybean-infecting oomycete Phytophthora sojae. Transcri…	[Si, Jierui; Pei, Yong; Ji, Peiyun; Zhang, Xiong; Xu, Ruofei; Qiao, Huijun; Shen, Danyu; Dou, Daolong] Nanjing Agr Univ, Dept Plant Pathol, Nanjing, Peoples R China; [Peng, Hao] Washington State Univ, Dept Crop & Soil Sci, Pullman, WA 99164 USA	Nanjing Agricultural University; Washington State University	Dou, DL (corresponding author), Nanjing Agr Univ, Dept Plant Pathol, Nanjing, Peoples R China.	ddou@njau.edu.cn	Dou, Daolong/AAW-1678-2021; si, jierui/HCI-5173-2022; Peng, Hao/B-4321-2014	Dou, Daolong/0000-0001-5226-6642; Peng, Hao/0000-0003-1915-6104	National Natural Science Foundation of China [31625023, 31721004, 32072507]; Fundamental Research Funds for the Central Universities [KYT202001, JCQY202101]	National Natural Science Foundation of China(National Natural Science Foundation of China (NSFC)); Fundamental Research Funds for the Central Universities(Fundamental Research Funds for the Central Universities)	The work was supported by the National Natural Science Foundation of China (31625023, 31721004, and 32072507) and the Fundamental Research Funds for the Central Universities (KYT202001 and JCQY202101).		43	4	4	2	26	FRONTIERS MEDIA SA	LAUSANNE	AVENUE DU TRIBUNAL FEDERAL 34, LAUSANNE, CH-1015, SWITZERLAND		1664-302X		FRONT MICROBIOL	Front. Microbiol.	JUL 8	2021	12
J	Jia, JB; Ji, RH; Li, ZW; Yu, YM; Nakano, M; Long, YP; Feng, L; Qin, C; Lu, DD; Zhan, JP; Xia, R; Meyers, BC; Liu, B; Zhai, JX				Jia, Jinbu; Ji, Ronghuan; Li, Zhuowen; Yu, Yiming; Nakano, Mayumi; Long, Yanping; Feng, Li; Qin, Chao; Lu, Dongdong; Zhan, Junpeng; Xia, Rui; Meyers, Blake C.; Liu, Bin; Zhai, Jixian			Soybean DICER-LIKE2 Regulates Seed Coat Color via Production of Primary 22-Nucleotide Small Interfering RNAs from Long Inverted Repeats	PLANT CELL			English	Article							SIRNA BIOGENESIS; ARABIDOPSIS DCL2; GENE FAMILY; SECONDARY; EVOLUTION; DIVERSIFICATION; TRANSCRIPTS; MICRORNAS; SEQUENCE; PATTERNS	Soybean DCL2 favors long inverted repeat-derived double-stranded RNA as its substrate and generates primary 22-nucleotide siRNAs to regulate seed coat color and silence transposable elements. In plants, 22-nucleotide small RNAs trigger the production of secondary small interfering RNAs (siRNAs) and enhance silencing. DICER-LIKE2 (DCL2)-dependent 22-nucleotide siRNAs are rare in Arabidopsis (Arabi…	[Jia, Jinbu; Li, Zhuowen; Yu, Yiming; Long, Yanping; Feng, Li; Lu, Dongdong; Zhan, Junpeng; Zhai, Jixian] Southern Univ Sci & Technol, Dept Biol, Shenzhen 518055, Peoples R China; [Jia, Jinbu; Li, Zhuowen; Yu, Yiming; Long, Yanping; Feng, Li; Lu, Dongdong; Zhan, Junpeng; Zhai, Jixian] Southern Univ Sci & Technol, Inst Plant & Food Sci, Shenzhen 518055, Peoples R China; [Jia, Jinbu; Li, Zhuowen; Y…	Southern University of Science & Technology; Southern University of Science & Technology; Southern University of Science & Technology; Chinese Academy of Agricultural Sciences; Institute of Crop Sciences, CAAS; Donald Danforth Plant Science Center; South China Agricultural University; University of Missouri System; University of Missouri Columbia	Zhai, JX (corresponding author), Southern Univ Sci & Technol, Dept Biol, Shenzhen 518055, Peoples R China.;Zhai, JX (corresponding author), Southern Univ Sci & Technol, Inst Plant & Food Sci, Shenzhen 518055, Peoples R China.;Zhai, JX (corresponding author), Southern Univ Sci & Technol, Guangdong Higher Educ Inst, Key Lab Mol Design Plant Cell Factory, Shenzhen 518055, Peoples R China.;Liu, B (co…	liubin05@caas.cn; zhaijx@sustech.edu.cn	XIA, RUI/H-3764-2014; Meyers, Blake/B-6535-2012; Long, Yanping/Z-1281-2018; Zhai, Jixian/HCH-9272-2022	XIA, RUI/0000-0003-2409-1181; Meyers, Blake/0000-0003-3436-6097; Long, Yanping/0000-0003-4512-0594; Zhai, Jixian/0000-0002-0217-0666; Zhan, Junpeng/0000-0001-7353-7608; Li, Zhuowen/0000-0002-3305-7893; Ji, Ronghuan/0000-0001-7746-0943; Feng, Li/0000-0003-3636-2962; Jia, Jinbu/0000-0002-7932-7860; Nakano, Mayumi/0000-0001-9317-4509; yu, yiming/0000-0002-9919-7282	National Key R&D Program of China [2019YFA0903903]; Program for Guangdong Introducing Innovative and Entrepreneurial Teams [2016ZT06S172]; Shenzhen Sci-Tech Fund [KYTDPT20181011104005]; Key Laboratory of Molecular Design for Plant Cell Factory of Guangdong Higher Education Institutes [2019KSYS006]; National Natural Science Foundation of China [31871234]; Agricultural Science and Technology Innova…	National Key R&D Program of China; Program for Guangdong Introducing Innovative and Entrepreneurial Teams; Shenzhen Sci-Tech Fund; Key Laboratory of Molecular Design for Plant Cell Factory of Guangdong Higher Education Institutes; National Natural Science Foundation of China(National Natural Science Foundation of China (NSFC)); Agricultural Science and Technology Innovation Program of the Chinese…	We thank the Cryo-EM center of Southern University of Science and Technology for providing server used for our data analysis work. We are grateful for the useful comments and edits suggested by the anonymous reviewers. This work was supported by the National Key R&D Program of China (grant 2019YFA0903903), the Program for Guangdong Introducing Innovative and Entrepreneurial Teams (grant 2016ZT06S…		65	21	24	9	40	AMER SOC PLANT BIOLOGISTS	ROCKVILLE	15501 MONONA DRIVE, ROCKVILLE, MD 20855 USA	1040-4651	1532-298X		PLANT CELL	Plant Cell	DEC	2020	32	12
J	Cheng, YY; Wang, XL; Li, C; Ji, J; Liu, TF; Duan, KX				Cheng, Yuanyuan; Wang, Xiaoli; Li Cao; Ji, Jing; Liu, Tengfei; Duan, Kaixuan			Highly efficient Agrobacterium rhizogenes-mediated hairy root transformation for gene functional and gene editing analysis in soybean	PLANT METHODS			English	Article						Soybean; Hairy roots system; Agrobacterium rhizogenes; Gene function analysis; Gene editing	RAPID METHOD; DNA; PLANTS; RESISTANCE; PROTEIN	Background Agrobacterium-mediated genetic transformation is a widely used and efficient technique for gene functional research in crop breeding and plant biology. While in some plant species, including soybean, genetic transformation is still recalcitrant and time-consuming, hampering the high-throughput functional analysis of soybean genes. Thus we pursue to develop a rapid, simple, and highly e…	[Cheng, Yuanyuan; Wang, Xiaoli; Li Cao; Ji, Jing; Liu, Tengfei; Duan, Kaixuan] Nanjing Agr Univ, Dept Plant Pathol, Nanjing, Peoples R China	Nanjing Agricultural University	Duan, KX (corresponding author), Nanjing Agr Univ, Dept Plant Pathol, Nanjing, Peoples R China.	duank@njau.edu.cn		Duan, Kaixuan/0000-0001-8729-3106	National Science Foundation of China (NSFC) [31901957]; Fundamental Research Funds for the Central Universities [JCQY201903]	National Science Foundation of China (NSFC)(National Natural Science Foundation of China (NSFC)); Fundamental Research Funds for the Central Universities(Fundamental Research Funds for the Central Universities)	Funding was provided by National Science Foundation of China (NSFC, 31901957) and Fundamental Research Funds for the Central Universities (JCQY201903).X		30	14	15	23	80	BMC	LONDON	CAMPUS, 4 CRINAN ST, LONDON N1 9XW, ENGLAND		1746-4811		PLANT METHODS	Plant Methods	JUL 10	2021	17	1
J	Rasheed, A; Khan, AA; Nawaz, M; Mahmood, A; Arif, U; Hassan, MU; Iqbal, J; Saleem, MH; Ali, B; Fahad, S				Rasheed, Adnan; Khan, Anwar Ahmad; Nawaz, Muhammad; Mahmood, Athar; Arif, Uzma; Hassan, Muhammad Umair; Iqbal, Javed; Saleem, Muhammad Hamzah; Ali, Basharat; Fahad, Shah			Development of Aluminium (Al)-Tolerant Soybean Using Molecular Tools: Limitations and Future Directions	JOURNAL OF PLANT GROWTH REGULATION			English	Article; Early Access						Al stress; Tolerance; Genes; Marker-assisted selection; CRISPR; Cas9	QUANTITATIVE TRAIT LOCI; GENETIC DIVERSITY; CANDIDATE GENES; TOLERANCE; TRANSCRIPTION; ACID; STRESS; IDENTIFICATION; RESISTANCE; TOXICITY	Soybean is one of the most significant oilseed and vital food crops. Soybean growth and yield have been significantly affected by abiotic stresses. Heavy metal stress like Al toxicity is the most serious threat to soybean growth and yield and impairs plant growth and development. To counter the toxic effect of Al stress, breeders have used different breeding tools, including conventional breeding…	[Rasheed, Adnan] Hunan Agr Univ, Coll Agron, Changsha 410128, Peoples R China; [Khan, Anwar Ahmad] Univ Poonch Rawalakot, Fac Agr, Dept Plant Breeding & Mol Genet, Rawalakot, Azad Jammu & Ka, Pakistan; [Nawaz, Muhammad; Iqbal, Javed; Ali, Basharat] Khwaja Fareed Univ Engn & Informat Technol, Dept Agr Engn, Rahim Yar Khan 64200, Pakistan; [Mahmood, Athar] Univ Agr Faisalabad, Dept Agron, Faisalaba…	Hunan Agricultural University; Khwaja Fareed University of Engineering & Information Technology, Pakistan; University of Agriculture Faisalabad; Jiangxi Agricultural University; Huazhong Agricultural University	Ali, B (corresponding author), Khwaja Fareed Univ Engn & Informat Technol, Dept Agr Engn, Rahim Yar Khan 64200, Pakistan.;Fahad, S (corresponding author), Abdul Wali Khan Univ Mardan, Dept Agron, Mardan 23200, Khyber Pakhtunk, Pakistan.	adnanbreeder@yahoo.com; anwarchanat@gmail.com; dmnawaz@kfueit.edu.pk; athar.mahmood@uaf.edu.pk; uzmaarif47@gmail.com; muhassanuaf@gmail.com; dr.javed@kfueit.edu.pk; saleemhamza312@webmail.hzau.edu.cn; basharat2018@yahoo.com; shah_fahad80@yahoo.com	Fahad, Shah/J-7265-2019; Rasheed, Adnan/GLT-0333-2022	Fahad, Shah/0000-0002-7525-0296; Rasheed, Adnan/0000-0003-3557-2511	National Natural Science Foundation of China [32071940]; China National Key R D Program [2019YFD1002205-3, 2017FY100604-02]; Foundation for the Construction of Innovative Hunan [2020NK2028]	National Natural Science Foundation of China(National Natural Science Foundation of China (NSFC)); China National Key R D Program; Foundation for the Construction of Innovative Hunan	This study was financially supported by the National Natural Science Foundation of China (Grant No. 32071940), the China National Key R & D Program (Grant Nos. 2019YFD1002205-3 & 2017FY100604-02), and the Foundation for the Construction of Innovative Hunan (Grant No. 2020NK2028).		118	0	0	1	1	SPRINGER	NEW YORK	ONE NEW YORK PLAZA, SUITE 4600, NEW YORK, NY, UNITED STATES	0721-7595	1435-8107		J PLANT GROWTH REGUL	J. Plant Growth Regul.	2023 JUN 6	2023
J	Zhu, YQ; Groth, T; Kelkar, A; Zhou, YS; Neelamegham, S				Zhu, Yuqi; Groth, Theodore; Kelkar, Anju; Zhou, Yusen; Neelamegham, Sriram			A GlycoGene CRISPR-Cas9 lentiviral library to study lectin binding and human glycan biosynthesis pathways	GLYCOBIOLOGY			English	Article						CRISPR-Cas9; forward genetic screen; gene editing; glycoscience; selectin	SELECTIN LIGANDS; P-SELECTIN; GLYCOSPHINGOLIPIDS; GLYCOSYLATION; SULFATION; ENZYME; ROLES	Glycan biosynthesis on cell surface proteins and lipids is orchestrated by different classes of enzymes and proteins including the following: i. glycosyltransferases that add saccharides; ii. glycosidases that trim glycans; iii. conserved oligomeric golgi complex members that regulate intracellular transport; iv. enzymes aiding the biosynthesis of sugar-nucleotides; and v. sulfotransferases. This…	[Zhu, Yuqi; Groth, Theodore; Kelkar, Anju; Zhou, Yusen; Neelamegham, Sriram] Univ Buffalo State Univ New York, Biomed Engn & Med, Chem & Biol Engn, Buffalo, NY 14260 USA	State University of New York (SUNY) System; State University of New York (SUNY) Buffalo	Neelamegham, S (corresponding author), Univ Buffalo State Univ New York, Biomed Engn & Med, Chem & Biol Engn, Buffalo, NY 14260 USA.	neel@buffalo.edu		Neelamegham, Sriram/0000-0002-1371-8500; Groth, Theodore/0000-0003-4553-6899; Zhou, Yusen/0000-0002-9830-682X	National Institutes of Health [HL103411, GM133195]; New York Stem Cell training program award [DOH01-C30290GG-3450000]	National Institutes of Health(United States Department of Health & Human ServicesNational Institutes of Health (NIH) - USA); New York Stem Cell training program award	This work was supported by National Institutes of Health grants (HL103411, GM133195), and a New York Stem Cell training program award (DOH01-C30290GG-3450000). The glycoGene CRISPR libraries are distributed via Addgene. For the sgRNA selection tool and stepwise usage methods/protocols, please visit https://virtualGlycome.org/gCRISPR/.		24	11	11	1	9	OXFORD UNIV PRESS INC	CARY	JOURNALS DEPT, 2001 EVANS RD, CARY, NC 27513 USA	0959-6658	1460-2423		GLYCOBIOLOGY	Glycobiology	MAR	2021	31	3
J	Wang, LY; Chen, H; Li, JJ; Shu, HD; Zhang, XX; Wang, YC; Tyler, BM; Dong, SM				Wang, Liyuan; Chen, Han; Li, JiangJiang; Shu, Haidong; Zhang, Xiangxue; Wang, Yuanchao; Tyler, Brett M.; Dong, Suomeng			Effector gene silencing mediated by histone methylation underpins host adaptation in an oomycete plant pathogen	NUCLEIC ACIDS RESEARCH			English	Article							PHYTOPHTHORA-SOJAE; POLYCOMB; PROTEINS; MECHANISMS; EVOLUTION; AVR1B; SUZ12	The relentless adaptability of pathogen populations is a major obstacle to effective disease control measures. Increasing evidence suggests that gene transcriptional polymorphisms are a strategy deployed by pathogens to evade host immunity. However, the underlying mechanisms of transcriptional plasticity remain largely elusive. Here we found that the soybean root rot pathogen Phytophthora sojae e…	[Wang, Liyuan; Chen, Han; Li, JiangJiang; Shu, Haidong; Zhang, Xiangxue; Wang, Yuanchao; Dong, Suomeng] Nanjing Agr Univ, Dept Plant Pathol, Nanjing 210095, Peoples R China; [Chen, Han; Wang, Yuanchao; Dong, Suomeng] Minist Educ, Key Lab Integrated Management Crop Dis & Pests, Nanjing 210095, Peoples R China; [Tyler, Brett M.] Oregon State Univ, Ctr Genome Res & Biocomp, Corvallis, OR 97331 USA; …	Nanjing Agricultural University; Oregon State University; Oregon State University	Dong, SM (corresponding author), Nanjing Agr Univ, Dept Plant Pathol, Nanjing 210095, Peoples R China.;Dong, SM (corresponding author), Minist Educ, Key Lab Integrated Management Crop Dis & Pests, Nanjing 210095, Peoples R China.	smdong@njau.edu.cn			National Natural Science Foundation of China [31721004, 31772144]; Fundamental Research Funds for Central Universities [JCQY201904, KYZ201925]; USDA National Institute for Food and Agriculture [31721004, 31772144, 2018-67013-28438]	National Natural Science Foundation of China(National Natural Science Foundation of China (NSFC)); Fundamental Research Funds for Central Universities(Fundamental Research Funds for the Central Universities); USDA National Institute for Food and Agriculture	National Natural Science Foundation of China [31721004, 31772144 to S.D. and Y.W.]; Fundamental Research Funds for Central Universities [JCQY201904, KYZ201925]; USDA National Institute for Food and Agriculture [2018-67013-28438 to B.T.]. Funding for open access charge: National Natural Science Foundation of China [31721004, 31772144]; Fundamental Research Funds for Central Universities [JCQY20190…		56	35	37	4	37	OXFORD UNIV PRESS	OXFORD	GREAT CLARENDON ST, OXFORD OX2 6DP, ENGLAND	0305-1048	1362-4962		NUCLEIC ACIDS RES	Nucleic Acids Res.	FEB 28	2020	48	4
J	Gao, Z; Chen, ZW; Cui, YY; Ke, MY; Xu, HF; Xu, QZ; Chen, JM; Li, Y; Huang, LM; Zhao, H; Huang, DQ; Mai, SY; Xu, T; Liu, X; Li, SJ; Guan, YF; Yang, WQ; Friml, J; Petrasek, J; Zhang, J; Chen, X				Gao, Zhen; Chen, Zhiwei; Cui, Yuanyuan; Ke, Meiyu; Xu, Huifang; Xu, Qinzhen; Chen, Jiaomei; Li, Yang; Huang, Laimei; Zhao, Hong; Huang, Dingquan; Mai, Siyuan; Xu, Tao; Liu, Xiao; Li, Shujia; Guan, Yuefeng; Yang, Wenqiang; Friml, Jiri; Petrasek, Jan; Zhang, Jing; Chen, Xu			GmPIN-dependent polar auxin transport is involved in soybean nodule development	PLANT CELL			English	Article							MEDICAGO-TRUNCATULA; LOTUS-JAPONICUS; ROOT; PIN; ARABIDOPSIS; CYTOKININ; FLAVONOIDS; MUTANTS; BIOSYNTHESIS; NODULATION	To overcome nitrogen deficiency, legume roots establish symbiotic interactions with nitrogen-fixing rhizobia that are fostered in specialized organs (nodules). Similar to other organs, nodule formation is determined by a local maximum of the phytohormone auxin at the primordium site. However, how auxin regulates nodule development remains poorly understood. Here, we found that in soybean, (Glycin…	[Gao, Zhen; Chen, Zhiwei; Cui, Yuanyuan] Fujian Agr & Forestry Univ, Coll Resources & Environm, Fuzhou 350002, Fujian, Peoples R China; [Gao, Zhen; Chen, Zhiwei; Cui, Yuanyuan; Ke, Meiyu; Xu, Huifang; Chen, Jiaomei; Huang, Laimei; Zhao, Hong; Huang, Dingquan; Mai, Siyuan; Xu, Tao; Guan, Yuefeng; Chen, Xu] Fujian Agr & Forestry Univ, Hort Plant Biol & Metabol Ctr, Haixia Inst Sci & Technol, Fuzhou…	Fujian Agriculture & Forestry University; Fujian Agriculture & Forestry University; Fujian Agriculture & Forestry University; Chinese Academy of Sciences; Institute of Botany, CAS; Chinese Academy of Sciences; University of Chinese Academy of Sciences, CAS; China Agricultural University; Chinese Academy of Sciences; Institute of Genetics & Developmental Biology, CAS; Chinese Academy of Sciences; …	Chen, X (corresponding author), Fujian Agr & Forestry Univ, Hort Plant Biol & Metabol Ctr, Haixia Inst Sci & Technol, Fuzhou 350002, Fujian, Peoples R China.	chenxu@fafu.edu	Petrasek, Jan/AAW-1081-2021; gao, zhen/GVS-5036-2022; Friml, Jiri/D-9511-2012; 关, 跃峰/HOA-5211-2023; Petrasek, Jan/C-8240-2009	Petrasek, Jan/0000-0002-6719-2735; gao, zhen/0000-0001-5608-0634; Friml, Jiri/0000-0002-8302-7596; 关, 跃峰/0000-0002-1436-3828; Petrasek, Jan/0000-0002-6719-2735; Ke, Meiyu/0000-0001-9472-1674; Yuanyuan, Cui/0000-0003-2323-6430; Li, Yang/0000-0002-8110-8595; Xu, Qinzhen/0000-0002-9886-7301; chen, jiaomei/0000-0003-0839-9178	National Key Research and Development Program of China [2016YFD0100705, 2017YFA0506100]; Fok Ying Tung Education Foundation [161027]; Training Program for Excellent Young Scholars of Fujian Agriculture and Forestry University [KSYLX011]; National Natural Science Foundation of China [31900213, 32000190]; Natural Science Foundation of Fujian [2019J01420]; Distinguished Young Scholar Program of Fuji…	National Key Research and Development Program of China; Fok Ying Tung Education Foundation(Fok Ying Tung Education Foundation); Training Program for Excellent Young Scholars of Fujian Agriculture and Forestry University; National Natural Science Foundation of China(National Natural Science Foundation of China (NSFC)); Natural Science Foundation of Fujian(Natural Science Foundation of Fujian Provi…	This work was supported by the National Key Research and Development Program of China (2016YFD0100705 and 2017YFA0506100), the Fok Ying Tung Education Foundation (161027), and Training Program for Excellent Young Scholars of Fujian Agriculture and Forestry University (KSYLX011) (to X.C.); National Natural Science Foundation of China (31900213), Natural Science Foundation of Fujian (2019J01420), a…		78	16	17	16	78	OXFORD UNIV PRESS INC	CARY	JOURNALS DEPT, 2001 EVANS RD, CARY, NC 27513 USA	1040-4651	1532-298X		PLANT CELL	Plant Cell	SEP	2021	33	9
J	Wang, LL; Rubio, MC; Xin, X; Zhang, BL; Fan, QL; Wang, Q; Ning, GG; Becana, M; Duanmu, DQ				Wang, Longlong; Rubio, Maria Carmen; Xin, Xian; Zhang, Baoli; Fan, Qiuling; Wang, Qiang; Ning, Guogui; Becana, Manuel; Duanmu, Deqiang			CRISPR/Cas9 knockout of leghemoglobin genes in Lotus japonicus uncovers their synergistic roles in symbiotic nitrogen fixation	NEW PHYTOLOGIST			English	Article						CRISPR; Cas9; leghemoglobins; nitrogen fixation; nodule senescence; phytoglobins; reactive oxygen species; RNA-seq	NITRIC-OXIDE; REACTIVE OXYGEN; SOYBEAN LEGHEMOGLOBIN; TRUNCATED HEMOGLOBIN; EXPRESSION ANALYSIS; NODULE DEVELOPMENT; SUPEROXIDE ANION; ROOT-NODULES; PLANT; REDUCTASE	Legume nodules contain high concentrations of leghemoglobins (Lbs) encoded by several genes. The reason for this multiplicity is unknown. CRISPR/Cas9 technology was used to generate stable mutants of the three Lbs of Lotus japonicus. The phenotypes were characterized at the physiological, biochemical and molecular levels. Nodules of the triple mutants were examined by electron microscopy and subj…	[Wang, Longlong; Xin, Xian; Zhang, Baoli; Fan, Qiuling; Duanmu, Deqiang] Huazhong Agr Univ, Coll Life Sci & Technol, State Key Lab Agr Microbiol, Wuhan 430070, Hubei, Peoples R China; [Rubio, Maria Carmen; Becana, Manuel] CSIC, Dept Nutr Vegetal, Estn Expt Aula Dei, Apartado 13034, E-50080 Zaragoza, Spain; [Wang, Qiang] Henan Univ, Sch Life Sci, Key Lab Plant Stress Biol, State Key Lab Cotton Bio…	Huazhong Agricultural University; Consejo Superior de Investigaciones Cientificas (CSIC); CSIC - Estacion Experimental de Aula Dei (EEAD); Henan University; Huazhong Agricultural University	Duanmu, DQ (corresponding author), Huazhong Agr Univ, Coll Life Sci & Technol, State Key Lab Agr Microbiol, Wuhan 430070, Hubei, Peoples R China.	dmdq2008@gmail.com	Xin, Xian/AAJ-9961-2021; Rubio, Maria Carmen/L-6350-2014; Becana, Manuel/L-5454-2014; Becana, Manuel/GRS-4027-2022; Duanmu, Deqiang/AAZ-6909-2020; Wang, Qiang/P-7806-2016	Xin, Xian/0000-0003-1460-5978; Rubio, Maria Carmen/0000-0002-9378-7775; Becana, Manuel/0000-0002-1083-0804; Becana, Manuel/0000-0002-1083-0804; Duanmu, Deqiang/0000-0002-9365-362X; Wang, Qiang/0000-0002-7388-4703; Wang, Longlong/0000-0003-0537-2711					70	42	43	6	77	WILEY	HOBOKEN	111 RIVER ST, HOBOKEN 07030-5774, NJ USA	0028-646X	1469-8137		NEW PHYTOL	New Phytol.	OCT	2019	224	2
J	Li, XX; Zhou, HW; Cheng, L; Ma, NN; Cui, BF; Wang, WF; Zhong, YJ; Liao, H				Li, Xinxin; Zhou, Huiwen; Cheng, Ling; Ma, Niannian; Cui, Baofeng; Wang, Wenfei; Zhong, Yongjia; Liao, Hong			Shoot-to-root translocated GmNN1/FT2a triggers nodulation and regulates soybean nitrogen nutrition	PLOS BIOLOGY			English	Article							TRANSCRIPTION FACTOR; MEDICAGO-TRUNCATULA; NODULE DEVELOPMENT; PROTEIN; FT; TRANSPORT; SIGNAL; GENES	Symbiotic nitrogen fixation (SNF) provides sufficient nitrogen (N) to meet most legume nutrition demands. In return, host plants feed symbionts carbohydrates produced in shoots. However, the molecular dialogue between shoots and symbionts remains largely mysterious. Here, we report the map-based cloning and characterization of a natural variation in GmNN1, the ortholog of Arabidopsis thaliana FLO…	[Li, Xinxin; Zhou, Huiwen; Cheng, Ling; Ma, Niannian; Cui, Baofeng; Zhong, Yongjia; Liao, Hong] Fujian Agr & Forestry Univ, Root Biol Ctr, Fuzhou, Peoples R China; [Cheng, Ling; Wang, Wenfei] Fujian Agr & Forestry Univ, Coll Life Sci, Fuzhou, Peoples R China	Fujian Agriculture & Forestry University; Fujian Agriculture & Forestry University	Liao, H (corresponding author), Fujian Agr & Forestry Univ, Root Biol Ctr, Fuzhou, Peoples R China.	hliao@fafu.edu.cn			National Natural Science Foundation of China [31830083, 32072661]	National Natural Science Foundation of China(National Natural Science Foundation of China (NSFC))	HL and XL was founded by grants number 31830083(HL) and 32072661(XL) from the National Natural Science Foundation of China (https://www.nsfc.gov.cn/).The funders had no role in study design, data collection and analysis, decision to publish, or preparation of the manuscript.		42	6	6	6	6	PUBLIC LIBRARY SCIENCE	SAN FRANCISCO	1160 BATTERY STREET, STE 100, SAN FRANCISCO, CA 94111 USA	1544-9173	1545-7885		PLOS BIOL	PLoS. Biol.	AUG	2022	20	8
J	Kong, KK; Xu, MG; Xu, ZY; Lv, WH; Lv, PY; Begum, N; Liu, BQ; Liu, B; Zhao, TJ				Kong, Keke; Xu, Mengge; Xu, Zhiyong; Lv, Wenhuan; Lv, Peiyun; Begum, Naheeda; Liu, Bingqiang; Liu, Bin; Zhao, Tuanjie			Dysfunction of GmVPS8a causes compact plant architecture in soybean	PLANT SCIENCE			English	Article						GmVPS8a; Soybean(Glycine max (L; ) Merr; ); Plant architecture; Transcriptome sequencing; Proteome sequencing; Auxin and sugar signaling	POLLEN-TUBE GROWTH; TETHERING COMPLEXES; ENDOCYTIC PATHWAY; SACCHAROMYCES-CEREVISIAE; VACUOLE BIOGENESIS; FINGER PROTEIN; SEED PROTEIN; SMALL GTPASE; RAB GTPASES; LEAF	Vacuolar Protein Sorting 8 (Vps8) protein is a specific subunit of the class C core vacuole/endosome tethering (CORVET) complex that plays a key role in endosomal trafficking in yeast (Saccharomyces cerevisiae). However, its functions remain largely unclear in plant vegetative growth. Here, we identified a soybean (Glycine max) T4219 mutant characterized with compact plant architecture. Map-based…	[Kong, Keke; Xu, Mengge; Xu, Zhiyong; Lv, Wenhuan; Lv, Peiyun; Begum, Naheeda; Zhao, Tuanjie] Nanjing Agr Univ, Soybean Res Inst, Natl Ctr Soybean Improvement, Key Lab Biol & Genet Improvement Soybean,Minist Ag, Nanjing 210095, Peoples R China; [Liu, Bin] Chinese Acad Agr Sci, Inst Crop Sci, Natl Key Facil Crop Gene Resources & Genet Improve, Beijing, Peoples R China; [Liu, Bingqiang] Hebei Acad …	Nanjing Agricultural University; Chinese Academy of Agricultural Sciences; Institute of Crop Sciences, CAAS; Hebei Academy of Agricultural & Forestry Sciences; Chinese Academy of Agricultural Sciences; Institute of Crop Sciences, CAAS; Nanjing Agricultural University	Liu, B (corresponding author), Chinese Acad Agr Sci, Inst Crop Sci, Beijing, Peoples R China.;Zhao, TJ (corresponding author), Nanjing Agr Univ, Soybean Res Inst, Nanjing 210095, Peoples R China.	liubin05@caas.cn; tjzhao@njau.edu.cn			National Natural Science Foundation of China [32171965, 32072091, 31271750]; Science and Technology Innovation Project for Hebei Province Modern Seed Industry [21326313D-1]; Jiangsu Collaborative Innovation Center for Modern Crop Production (JCIC-MCP) Program; Jiangsu Seed Industry Revitalization Project; Postgraduate Research and Practice Innovation Program of Jiangsu Province [JBGS(2021)014]; […	National Natural Science Foundation of China(National Natural Science Foundation of China (NSFC)); Science and Technology Innovation Project for Hebei Province Modern Seed Industry; Jiangsu Collaborative Innovation Center for Modern Crop Production (JCIC-MCP) Program; Jiangsu Seed Industry Revitalization Project; Postgraduate Research and Practice Innovation Program of Jiangsu Province;	This work was supported by grants from the National Natural Science Foundation of China (Grant Nos. 32171965, 32072091, 31271750), the Science and Technology Innovation Project for Hebei Province Modern Seed Industry (21326313D-1), the Jiangsu Collaborative Innovation Center for Modern Crop Production (JCIC-MCP) Program, the Jiangsu Seed Industry Revitalization Project [JBGS(2021)014], and Postgr…		71	0	0	10	10	ELSEVIER IRELAND LTD	CLARE	ELSEVIER HOUSE, BROOKVALE PLAZA, EAST PARK SHANNON, CO, CLARE, 00000, IRELAND	0168-9452	1873-2259		PLANT SCI	Plant Sci.	JUN	2023	331
S	Zhao, Y; Li, YF; Qiu, M; Ma, WB; Wang, YC		Ma, W; Wolpert, T		Zhao, Yao; Li, Yufei; Qiu, Min; Ma, Wenbo; Wang, Yuanchao			Generating Gene Silenced Mutants in Phytophthora sojae	PLANT PATHOGENIC FUNGI AND OOMYCETES: METHODS AND PROTOCOLS	Methods in Molecular Biology		English	Article; Book Chapter						Gene silencing; Antisense RNA; PEG-mediated transformation	PATHOGEN; CHEMOTAXIS; KINASE	Phytophthora species are notorious pathogens of plants and cause enormous damage to agriculture. In order to understand Phytophthora pathogenesis, gene silencing and knockout methods are important for the investigation of gene functions. Although CRISPR/Cas9-based gene knockout procedures have been developed in Phytophthora sojae and Phytophthora capsici, it may not always be the best choice espe…	[Zhao, Yao; Li, Yufei; Qiu, Min; Wang, Yuanchao] Nanjing Agr Univ, Dept Plant Pathol, Nanjing, Jiangsu, Peoples R China; [Zhao, Yao; Ma, Wenbo] Univ Calif Riverside, Dept Microbiol & Plant Pathol, Riverside, CA 92521 USA	Nanjing Agricultural University; University of California System; University of California Riverside	Zhao, Y (corresponding author), Nanjing Agr Univ, Dept Plant Pathol, Nanjing, Jiangsu, Peoples R China.;Zhao, Y (corresponding author), Univ Calif Riverside, Dept Microbiol & Plant Pathol, Riverside, CA 92521 USA.		赵, 耀/HGB-0336-2022; wang, yuanchao/G-9667-2011	wang, yuanchao/0000-0001-5803-5343					16	1	1	5	13	HUMANA PRESS INC	TOTOWA	999 RIVERVIEW DR, STE 208, TOTOWA, NJ 07512-1165 USA	1064-3745	1940-6029	978-1-4939-8724-5; 978-1-4939-8723-8	METHODS MOL BIOL	Methods Mol. Biol.		2018	1848
J	Paul, HM; Istanto, DD; Heldenbrand, J; Hudson, ME				Paul, Hans Muller; Istanto, Dave D.; Heldenbrand, Jacob; Hudson, Matthew E.			CROPSR: an automated platform for complex genome-wide CRISPR gRNA design and validation	BMC BIOINFORMATICS			English	Article						CRISPR; gRNA design; Bioinformatics pipelines; Soybean; Miscanthus; Crops	WEB TOOL; DNA; ENDONUCLEASE; STABILITY; CHOPCHOP	Background CRISPR/Cas9 technology has become an important tool to generate targeted, highly specific genome mutations. The technology has great potential for crop improvement, as crop genomes are tailored to optimize specific traits over generations of breeding. Many crops have highly complex and polyploid genomes, particularly those used for bioenergy or bioproducts. The majority of tools curren…	[Paul, Hans Muller; Hudson, Matthew E.] Univ Illinois, Illinois Informat Inst, Urbana, IL 61801 USA; [Paul, Hans Muller; Istanto, Dave D.; Hudson, Matthew E.] Univ Illinois, Ctr Adv Bioenergy & Bioprod Innovat, Carl R Woese Inst Genom Biol, Urbana, IL 61801 USA; [Istanto, Dave D.; Hudson, Matthew E.] Univ Illinois, Dept Crop Sci, Urbana, IL 61801 USA; [Heldenbrand, Jacob; Hudson, Matthew E.] Univ…	University of Illinois System; University of Illinois Urbana-Champaign; University of Illinois System; University of Illinois Urbana-Champaign; University of Illinois System; University of Illinois Urbana-Champaign; University of Illinois System; University of Illinois Urbana-Champaign	Hudson, ME (corresponding author), Univ Illinois, Illinois Informat Inst, Urbana, IL 61801 USA.;Hudson, ME (corresponding author), Univ Illinois, Ctr Adv Bioenergy & Bioprod Innovat, Carl R Woese Inst Genom Biol, Urbana, IL 61801 USA.;Hudson, ME (corresponding author), Univ Illinois, Dept Crop Sci, Urbana, IL 61801 USA.;Hudson, ME (corresponding author), Univ Illinois, Natl Ctr Supercomp Applicat…	mhudson@illinois.edu	Hudson, Matthew E/A-4438-2008	Hudson, Matthew E/0000-0002-4737-0936	DOE Center for Advanced Bioenergy and Bioproducts Innovation (U.S. Department of Energy, Office of Science, Office of Biological and Environmental Research) [DE-SC0018420]	DOE Center for Advanced Bioenergy and Bioproducts Innovation (U.S. Department of Energy, Office of Science, Office of Biological and Environmental Research)(United States Department of Energy (DOE))	This work was funded by the DOE Center for Advanced Bioenergy and Bioproducts Innovation (U.S. Department of Energy, Office of Science, Office of Biological and Environmental Research under Award Number DE-SC0018420). Any opinions, findings, and conclusions or recommendations expressed in this publication are those of the author(s) and do not necessarily reflect the views of the U.S. Department o…		23	5	5	2	8	BMC	LONDON	CAMPUS, 4 CRINAN ST, LONDON N1 9XW, ENGLAND	1471-2105			BMC BIOINFORMATICS	BMC Bioinformatics	FEB 16	2022	23	1
J	Liu, YM; Cao, L; Wu, X; Wang, S; Zhang, PM; Li, ML; Jiang, JH; Ding, XD; Cao, XY				Liu, Yuanming; Cao, Lei; Wu, Xuan; Wang, Sai; Zhang, Pengmin; Li, Minglong; Jiang, Jihong; Ding, Xiaodong; Cao, Xiaoying			Functional characterization of wild soybean (Glycine soja) GsSnRK1.1 protein kinase in plant resistance to abiotic stresses	JOURNAL OF PLANT PHYSIOLOGY			English	Article						Wild soybean; GsSnRK1; 1 kinase; Abiotic stress; Soybean breeding	ENERGY SENSOR; SALT; PHOSPHATASES; REGULATORS; RESPONSES; AKIN10; FUSCA3; SUGAR; SNRKS; ABA	Protein kinases play crucial roles in the regulation of plant resistance to various stresses. In this work, we determined that GsSnRK1.1 was actively responsive to saline-alkali, drought, and abscisic acid (ABA) stresses by histochemical staining and qRT-PCR analyses. The wild-type GsSnRK1.1 but not the kinase-dead mutant, GsSnRK1.1(K49M), demonstrated in vitro kinase activity by phosphorylating …	[Liu, Yuanming; Cao, Lei; Zhang, Pengmin; Li, Minglong; Ding, Xiaodong] Northeast Agr Univ, Key Lab Agr Biol Funct Genes, Harbin 150030, Peoples R China; [Wu, Xuan; Wang, Sai; Jiang, Jihong; Cao, Xiaoying] Jiangsu Normal Univ, Key Lab Biotechnol Med Plants Jiangsu Prov, Xuzhou 221116, Peoples R China; [Wu, Xuan; Wang, Sai; Jiang, Jihong; Cao, Xiaoying] Jiangsu Normal Univ, Sch Life Sci, Xuzhou 22…	Northeast Agricultural University - China; Jiangsu Normal University; Jiangsu Normal University; Northeast Agricultural University - China	Ding, XD (corresponding author), Northeast Agr Univ, Key Lab Agr Biol Funct Genes, Harbin 150030, Peoples R China.;Cao, XY (corresponding author), Jiangsu Normal Univ, Key Lab Biotechnol Med Plants Jiangsu Prov, Xuzhou 221116, Peoples R China.	Xiaodong.ding@neau.edu.cn; 6020030122@jsnu.edu.cn		Ding, Xiaodong/0000-0003-3554-5855	National Key R & D Pro- gram of China; National Natural Science Foundation Youth Fund; National Natural Sci- ence Foundation of China; [2021YFD1201104-02]; [32001505]; [32272048]	National Key R & D Pro- gram of China; National Natural Science Foundation Youth Fund; National Natural Sci- ence Foundation of China(National Natural Science Foundation of China (NSFC)); ; ;	This work was financially supported by the National Key R & D Pro- gram of China (2021YFD1201104-02) to X.D., National Natural Science Foundation Youth Fund (32001505) to L.C. and National Natural Sci- ence Foundation of China (32272048) to X.D.. We also thank Drs. Giu- seppe Calamita and Victor Manon for their reading and revising of this manuscript.		40	1	1	13	15	ELSEVIER GMBH	MUNICH	HACKERBRUCKE 6, 80335 MUNICH, GERMANY	0176-1617	1618-1328		J PLANT PHYSIOL	J. Plant Physiol.	JAN	2023	280
J	Zhang, MX; Dong, R; Huang, PH; Lu, MY; Feng, XZ; Fu, YF; Zhang, XM				Zhang, Mingxia; Dong, Rui; Huang, Penghui; Lu, Mingyang; Feng, Xianzhong; Fu, Yongfu; Zhang, Xiaomei			Novel Seed Size: A Novel Seed-Developing Gene in Glycine max	INTERNATIONAL JOURNAL OF MOLECULAR SCIENCES			English	Article						seed size; Novel Seed Size (NSS); seed coat; flavonoids; T-DNA mutant	COAT PIGMENTATION; OIL CONTENT; EXPRESSION; BIOCHEMISTRY; SUPPRESSION; REVEALS; MODEL	Soybean-seed development is controlled in multiple ways, as in many known regulating genes. Here, we identify a novel gene, Novel Seed Size (NSS), involved in seed development, by analyzing a T-DNA mutant (S006). The S006 mutant is a random mutant of the GmFTL4pro:GUS transgenic line, with phenotypes with small and brown seed coats. An analysis of the metabolomics and transcriptome combined with …	[Zhang, Mingxia; Dong, Rui; Fu, Yongfu; Zhang, Xiaomei] Chinese Acad Agr Sci, Inst Crop Sci, Moa Key Lab Soybean Biol Beijing, Natl Key Facil Crop Gene Resource & Genet Improvem, Beijing 100081, Peoples R China; [Huang, Penghui; Feng, Xianzhong] Res Ctr Intelligent Comp Platforms, Zhejiang Lab, Hangzhou 311121, Peoples R China; [Lu, Mingyang] Guizhou Univ, Inst Agrobioengn, Key Lab Plant Resource…	Chinese Academy of Agricultural Sciences; Institute of Crop Sciences, CAAS; Zhejiang Laboratory; Guizhou University	Fu, YF; Zhang, XM (corresponding author), Chinese Acad Agr Sci, Inst Crop Sci, Moa Key Lab Soybean Biol Beijing, Natl Key Facil Crop Gene Resource & Genet Improvem, Beijing 100081, Peoples R China.	fuyongfu@caas.cn; zhangxiaomei@caas.cn	lu, mingyang/ITV-1766-2023	penghui, Huang/0000-0003-0197-4846; feng, xian zhong/0000-0002-7129-3731; FU, Yong-Fu/0000-0002-1486-0146	National Natural Science Foundation of China [32071925]; Ministry of Science and Technology of China; Agricultural Science and Technology Innovation Program of the Chinese Academy of Agricultural Sciences; Guizhou University [2021YFF1001202]; [37]	National Natural Science Foundation of China(National Natural Science Foundation of China (NSFC)); Ministry of Science and Technology of China(Ministry of Science and Technology, China); Agricultural Science and Technology Innovation Program of the Chinese Academy of Agricultural Sciences; Guizhou University;	This research was funded by the National Natural Science Foundation of China (grant no.: 32071925), the National Key R&D Project (grant no.: 2021YFF1001202) from the Ministry of Science and Technology of China, the Agricultural Science and Technology Innovation Program of the Chinese Academy of Agricultural Sciences, and the Guizhou University cultivation project (Guida cultivation (2020) no. 37).		35	0	0	7	7	MDPI	BASEL	ST ALBAN-ANLAGE 66, CH-4052 BASEL, SWITZERLAND		1422-0067		INT J MOL SCI	Int. J. Mol. Sci.	FEB	2023	24	4
J	Zheng, JT; Sun, LL; Wang, DM; He, L; Du, WJ; Guo, SJ; Wang, LX				Zheng, Jiangtao; Sun, Lili; Wang, Dongmei; He, Lin; Du, Weijun; Guo, Shujin; Wang, Lixiang			Roles of a CCR4-NOT complex component GmNOT4-1 in regulating soybean nodulation	FRONTIERS IN PLANT SCIENCE			English	Article						legume symbiotic nitrogen fixation; Ccr4-not complex; root nodule (symbiotic); CRISPR; Cas9; nod factor signalling	TRANSCRIPTION FACTORS; LOTUS-JAPONICUS; PROTEIN; INFECTION; FAMILY; MEMBER; PLAY	Legume-rhizobial symbiotic nitrogen fixation is the most efficient nitrogen assimilation system in the ecosystem. In the special interaction between organ-root nodules, legumes supply rhizobial carbohydrates for their proliferation, while rhizobials provide host plants with absorbable nitrogen. Nodule initiation and formation require a complex molecular dialogue between legumes and rhizobia, whic…	[Zheng, Jiangtao; Sun, Lili; Wang, Dongmei; He, Lin; Du, Weijun; Guo, Shujin; Wang, Lixiang] Shanxi Agr Univ, Coll Agron, Taigu, Peoples R China; [Wang, Lixiang] Henan Univ, Sch Life Sci, State Key Lab Crop Stress Adaptat Improvement, Kaifeng, Peoples R China	Shanxi Agricultural University; Henan University	Guo, SJ; Wang, LX (corresponding author), Shanxi Agr Univ, Coll Agron, Taigu, Peoples R China.;Wang, LX (corresponding author), Henan Univ, Sch Life Sci, State Key Lab Crop Stress Adaptat Improvement, Kaifeng, Peoples R China.	sxndgsj@163.com; lxwang@sxau.edu.cn			Natural Science Foundation of Henan Province [202300410056]; Science and Technology Innovation Young Talent Team of Shanxi Province [202204051001020]; Basic Research Program of Shanxi Province [20210302123365, 202103021224146]; National Natural Science Foundation of China [32241046]; National Key Research and Development Program [2021YFD1600605-10]; National Laboratory of Minor Crops Germplasm In…	Natural Science Foundation of Henan Province; Science and Technology Innovation Young Talent Team of Shanxi Province; Basic Research Program of Shanxi Province; National Natural Science Foundation of China(National Natural Science Foundation of China (NSFC)); National Key Research and Development Program; National Laboratory of Minor Crops Germplasm Innovation and Molecular Breeding (In preparati…	Funding This work is supported by the Natural Science Foundation of Henan Province (Grant No. 202300410056), the Science and Technology Innovation Young Talent Team of Shanxi Province (202204051001020), the Basic Research Program of Shanxi Province (20210302123365, 202103021224146), the National Natural Science Foundation of China (Grant No. 32241046), the National Key Research and Development Pr…		29	0	0	1	1	FRONTIERS MEDIA SA	LAUSANNE	AVENUE DU TRIBUNAL FEDERAL 34, LAUSANNE, CH-1015, SWITZERLAND	1664-462X			FRONT PLANT SCI	Front. Plant Sci.	JUN 5	2023	14
J	Fan, YL; Wang, XY; Li, HY; Liu, S; Jin, LS; Lyu, YY; Shi, MD; Liu, SR; Yang, XY; Lyu, SH				Fan, Yinglun; Wang, Xiuyuan; Li, Haiyun; Liu, Shuang; Jin, Liangshen; Lyu, Yanyan; Shi, Mengdi; Liu, Sirui; Yang, Xinyue; Lyu, Shanhua			Anthocyanin, a novel and user-friendly reporter for convenient, non-destructive, low cost, directly visual selection of transgenic hairy roots in the study of rhizobia-legume symbiosis	PLANT METHODS			English	Article						Reporter gene; Anthocyanin; Hairy root; Rhizobia-legume symbiosis; Soybean (Glycine max(L; ) Merr; ); Lotus japonicus; Lotus corniculatus; Medicago truncatula; Rfg1	RHIZOGENES-TRANSFORMED ROOTS; RED FLUORESCENT PROTEIN; AGROBACTERIUM-RHIZOGENES; NODULATION; EXPRESSION	Background Agrobacterium rhizogenes-mediated hairy root transformation provides a powerful tool for investigating the functions of plant genes involved in rhizobia-legume symbiosis. However, in the traditional identification methods of transgenic hairy roots based on reporter genes, an expensive chemical substrate or equipment is required. Results Here, we report a novel, low cost, and robust rep…	[Fan, Yinglun; Wang, Xiuyuan; Li, Haiyun; Liu, Shuang; Jin, Liangshen; Lyu, Yanyan; Shi, Mengdi; Liu, Sirui; Yang, Xinyue; Lyu, Shanhua] Liaocheng Univ, Coll Agr, Liaocheng 252000, Shandong, Peoples R China	Liaocheng University	Fan, YL; Lyu, SH (corresponding author), Liaocheng Univ, Coll Agr, Liaocheng 252000, Shandong, Peoples R China.	fanyinglun@lcu.edu.cn; lvshanhua@lcu.edu.cn		shanhua, Lyu/0000-0002-1895-3614	National Natural Science Foundation of China [31271751]; Natural Science Foundation of Shandong province [ZR2012CL16, ZR2010CQ025]	National Natural Science Foundation of China(National Natural Science Foundation of China (NSFC)); Natural Science Foundation of Shandong province(Natural Science Foundation of Shandong Province)	This work was supported by National Natural Science Foundation of China (No. 31271751), and by Natural Science Foundation of Shandong province (Nos. ZR2012CL16 and ZR2010CQ025).		24	12	12	8	30	BMC	LONDON	CAMPUS, 4 CRINAN ST, LONDON N1 9XW, ENGLAND		1746-4811		PLANT METHODS	Plant Methods	JUL 6	2020	16	1
[truncated: 21 more rows]
[truncated: 22 more columns]
